# Supplementary material for: Gene Expression Profile (GEP) Comparison of Atypical Fibroxanthoma (AFX) and Pleomorphic Dermal Sarcoma (PDS)
Source: Cancers (Basel). 2026 Mar 13;18(6):934. doi: 10.3390/cancers18060934 (PMC13024464; doi:10.3390/cancers18060934)
Supplement: Supplementary file 1 [file cancers-18-00934-s001.zip]

Archive with 6 entries (6 files):
- Supplemental Figure S1 - LitGenes_VolcanoLabeled.pdf
- Supplemental Figure S2 - Heatmaps.png
- Supplemental Table S1 - DE_significant_genes_AFX_v_PDX.xlsx
- Supplemental Table S2 - AFX-PDS genes from the literature - v1.xlsx
- Supplemental Table S3- GO term results.xlsx
- Supplemental Table S4 - GSEA.xlsx
