# Supplementary material for: Gene Expression Profile (GEP) Comparison of Atypical Fibroxanthoma (AFX) and Pleomorphic Dermal Sarcoma (PDS)
Source: Cancers (Basel). 2026 Mar 13;18(6):934. doi: 10.3390/cancers18060934 (PMC13024464; doi:10.3390/cancers18060934)
Supplement: Supplementary file 1 [file cancers-18-00934-s001.zip › Supplemental Table S1 - DE_significant_genes_AFX_v_PDX.xlsx]

## Sheet: Upreg_AFX_v_PDS
logFC	logCPM	F	PValue	FDR	neglog10Pval	GeneName	Signif
3.55984	10.3729	42.263	1.87458e-05	0.00453541	4.7271	PTK7	Yes
1.53251	10.5904	40.6275	2.29227e-05	0.00453541	4.63973	PRRX1	Yes
3.80779	7.75782	37.1145	3.63921e-05	0.0045821	4.43899	FGFR2	Yes
2.29135	14.3979	28.6232	0.000125997	0.00872532	3.89964	POSTN	Yes
4.97005	1.67656	22.2661	0.000303012	0.0150659	3.51854	HOXC13	Yes
2.05839	1.62931	18.7625	0.000316035	0.0150659	3.50026	TLL2	Yes
2.04684	7.25947	23.1439	0.000327939	0.0150659	3.48421	DNM3	Yes
1.00011	10.6659	22.3629	0.00037997	0.0150659	3.42025	DOCK1	Yes
6.91468	7.87105	21.3564	0.000391605	0.0150659	3.40715	KLK7	Yes
5.0181	7.17374	20.7415	0.000521156	0.01711	3.28303	ERBB3	Yes
4.47819	5.53889	18.8028	0.000685545	0.0194915	3.16396	FGFR3	Yes
2.06293	9.11073	19.2617	0.00071007	0.0194915	3.1487	NCAM1	Yes
5.43058	4.94553	16.6339	0.000825611	0.020818	3.08322	PRSS8	Yes
1.14945	6.12266	18.3868	0.000858883	0.020818	3.06607	CDKN2C	Yes
3.36398	3.91086	17.1763	0.000900742	0.020818	3.0454	POU5F1	Yes
1.70647	8.82196	17.4921	0.0010445	0.0229625	2.98109	RUNX2	Yes
1.83973	9.23573	16.9281	0.00118711	0.0252947	2.92551	LRIG3	Yes
1.28488	8.33017	16.4924	0.00131295	0.0265822	2.88175	ERBB2	Yes
4.48019	8.37276	16.411	0.00134285	0.0265822	2.87197	CDH1	Yes
1.86069	10.318	16.0381	0.00146063	0.0269964	2.83546	ZNF521	Yes
5.48498	3.66136	14.7568	0.00183131	0.0301947	2.73724	CBLC	Yes
2.37432	6.42194	15.0493	0.00186069	0.0303183	2.73033	BACH2	Yes
1.16007	8.92014	14.8927	0.00192723	0.0307228	2.71507	SPECC1	Yes
2.52128	6.69966	14.8979	0.00192988	0.0307228	2.71447	DTX4	Yes
1.07333	8.23789	14.5911	0.00207751	0.0315286	2.68246	BMPR1A	Yes
3.45741	4.784	14.294	0.00210499	0.0315286	2.67675	RASAL1	Yes
1.57796	11.1351	14.5282	0.00211026	0.0315286	2.67566	CDH11	Yes
1.18167	11.8164	14.3287	0.00221901	0.0319743	2.65384	ITGAV	Yes
3.51485	3.71457	13.067	0.00244589	0.0333653	2.61156	PAK6	Yes
3.63486	7.51158	13.6242	0.00266686	0.0345302	2.574	CACNA1G	Yes
1.2122	14.1197	12.7676	0.00333549	0.0398246	2.47684	DST	Yes
3.62471	8.7786	12.4138	0.0036736	0.0431181	2.43491	AK5	Yes
2.81686	8.43164	12.3099	0.00377916	0.0433218	2.4226	LAMA1	Yes
2.79586	3.61707	11.6553	0.00410027	0.0451954	2.38719	RET	Yes
1.53465	6.62656	11.8824	0.00425804	0.0457162	2.37079	PPP1R13L	Yes
2.77225	3.68292	11.4705	0.00435395	0.0463864	2.36112	WNT3	Yes
3.23085	2.40529	10.7228	0.00452324	0.0466337	2.34455	HOXC11	Yes
5.18525	0.563406	9.79625	0.00463268	0.0467866	2.33417	NTF4	Yes

## Sheet: Downreg_AFX_v_PDS
logFC	logCPM	F	PValue	FDR	neglog10Pval	GeneName	Signif
-3.94583	3.66421	74.6257	6.0408e-08	8.36651e-05	7.21891	FGF13	Yes
-7.01021	6.03472	51.89	3.72589e-07	0.000258018	6.42877	TRHDE	Yes
-4.16541	2.06859	30.0299	1.27947e-05	0.00453541	4.89297	LINGO2	Yes
-5.09766	7.42328	45.3618	1.3841e-05	0.00453541	4.85883	SFRP4	Yes
-4.03325	9.14988	40.6895	2.27767e-05	0.00453541	4.64251	COL11A1	Yes
-3.44147	3.11169	29.6872	2.67586e-05	0.0045821	4.57254	PLA2G5	Yes
-1.8061	7.11708	37.5118	3.43291e-05	0.0045821	4.46434	RPS6KA1	Yes
-3.13633	6.47976	34.0613	5.62107e-05	0.00598861	4.25018	IL2RA	Yes
-3.90509	1.87818	23.7337	6.0964e-05	0.00603108	4.21493	FAM19A2	Yes
-3.56819	5.23376	31.7695	8.05611e-05	0.0074199	4.09387	HEY1	Yes
-2.21466	5.43129	31.2912	8.57173e-05	0.0074199	4.06693	HHEX	Yes
-1.17278	8.33008	29.6599	0.00010675	0.00810706	3.97163	PRKCD	Yes
-2.22996	4.60299	25.565	0.000221628	0.0146169	3.65438	CD22	Yes
-2.72159	6.28193	24.876	0.000241651	0.0146397	3.61681	FCGR2B	Yes
-4.20663	7.55582	24.6004	0.00025329	0.0146397	3.59638	DKK1	Yes
-3.31397	4.9461	24.6658	0.000253685	0.0146397	3.5957	RANBP17	Yes
-1.78713	11.9047	24.2666	0.000266181	0.0147464	3.57482	CD74	Yes
-3.10682	3.87777	22.5323	0.000295224	0.0150659	3.52985	CD70	Yes
-2.32557	11.0403	22.9921	0.000337065	0.0150659	3.47229	SERPINE1	Yes
-1.46772	8.31509	22.7985	0.000349721	0.0150659	3.45628	ARHGAP26	Yes
-2.07022	6.7794	22.5632	0.000366768	0.0150659	3.43561	ST6GAL1	Yes
-4.87856	6.76868	22.546	0.000382946	0.0150659	3.41686	PLA2G2A	Yes
-1.86221	7.05737	21.0983	0.000487555	0.01711	3.31198	RAC2	Yes
-1.86604	8.19168	20.9764	0.000498959	0.01711	3.30194	PTPN6	Yes
-2.12748	7.14554	20.8149	0.000516111	0.01711	3.28726	JAK3	Yes
-2.74744	6.83715	20.8184	0.000517398	0.01711	3.28618	CYP1B1	Yes
-1.50533	6.88953	20.6597	0.000532454	0.01711	3.27372	RHBDF2	Yes
-1.00229	6.40588	20.4611	0.00055477	0.01711	3.25589	KSR1	Yes
-1.88526	7.50746	20.4438	0.00055592	0.01711	3.25499	FOS	Yes
-2.13287	6.30906	19.9234	0.000621741	0.0187198	3.20639	RCSD1	Yes
-2.89652	9.69076	19.3907	0.000691024	0.0194915	3.16051	AKAP12	Yes
-1.45021	3.98791	19.4465	0.000706547	0.0194915	3.15086	EPOR	Yes
-1.24049	8.21875	18.8092	0.000782114	0.020818	3.10673	PTK2B	Yes
-1.89114	8.69356	18.6862	0.000803083	0.020818	3.09524	CIITA	Yes
-1.82258	6.39831	18.5478	0.000830321	0.020818	3.08075	LRMP	Yes
-1.1931	7.57198	18.2485	0.000883472	0.020818	3.05381	CHST11	Yes
-1.67961	8.29267	18.2222	0.000888394	0.020818	3.05139	INPP5D	Yes
-1.19075	7.737	18.1541	0.000901862	0.020818	3.04486	FLI1	Yes
-2.17967	8.18538	17.9552	0.000942285	0.0213945	3.02582	CXCR4	Yes
-1.8716	5.08527	16.5097	0.00133553	0.0265822	2.87435	MFNG	Yes
-1.84008	2.87166	15.3189	0.00135436	0.0265822	2.86826	LYL1	Yes
-1.56864	9.74075	16.3329	0.0013627	0.0265822	2.8656	SGK1	Yes
-1.40349	11.4613	16.1045	0.00143785	0.0269964	2.84229	ASPH	Yes
-1.49974	5.45435	16.1004	0.00145359	0.0269964	2.83756	DLL4	Yes
-1.30453	6.86051	16.0006	0.00147524	0.0269964	2.83114	GADD45B	Yes
-1.056	6.82642	15.9826	0.00148139	0.0269964	2.82933	CHCHD7	Yes
-1.844	6.8048	15.4478	0.00168508	0.0297575	2.77338	ALDH1A1	Yes
-3.36647	1.1811	13.4788	0.00169049	0.0297575	2.77199	CD19	Yes
-2.69361	2.72448	13.3709	0.00173914	0.0297575	2.75966	WNT7B	Yes
-1.88308	8.17189	15.3093	0.00174033	0.0297575	2.75937	MYO1F	Yes
-2.32222	4.75333	15.2811	0.00180266	0.0301947	2.74409	TENM1	Yes
-1.74683	8.9886	14.7269	0.00200823	0.0315286	2.69719	VEGFA	Yes
-1.06654	10.5618	14.658	0.00204283	0.0315286	2.68977	TACC1	Yes
-1.7195	7.37428	14.5031	0.00212495	0.0315286	2.67265	SYK	Yes
-1.89741	8.17796	14.3972	0.00218147	0.0318036	2.66125	CCL2	Yes
-2.39435	3.01171	13.107	0.00223936	0.0319743	2.64988	NGFR	Yes
-2.25462	4.50303	14.2383	0.00232846	0.032541	2.63293	PRF1	Yes
-1.17573	8.9116	13.7864	0.00254912	0.0340688	2.59361	MAP3K1	Yes
-2.27693	5.62007	13.725	0.00262228	0.0345302	2.58132	IGF1	Yes
-1.20321	5.34898	13.2874	0.00292615	0.0371741	2.5337	CEBPD	Yes
-2.3565	2.30624	11.3764	0.00297082	0.0371741	2.52712	COL9A3	Yes
-1.22755	8.30146	13.1906	0.0029793	0.0371741	2.52589	MEF2C	Yes
-1.03908	7.57033	13.1558	0.00300735	0.0371786	2.52182	ETV5	Yes
-1.52191	5.65176	12.8945	0.00324286	0.0390554	2.48907	KLHL6	Yes
-2.06595	8.05901	12.6112	0.00348052	0.0412011	2.45836	ICAM1	Yes
-2.03128	9.56553	12.3037	0.00378479	0.0433218	2.42196	CSF1R	Yes
-1.023	9.79008	12.1699	0.00392701	0.0443832	2.40594	GBP2	Yes
-1.24135	11.4438	11.9993	0.00411759	0.0451954	2.38536	THBS1	Yes
-1.97116	6.10722	11.9123	0.00423503	0.0457162	2.37314	PTPRO	Yes
