# Supplementary material for: Gene Expression Profile (GEP) Comparison of Atypical Fibroxanthoma (AFX) and Pleomorphic Dermal Sarcoma (PDS)
Source: Cancers (Basel). 2026 Mar 13;18(6):934. doi: 10.3390/cancers18060934 (PMC13024464; doi:10.3390/cancers18060934)
Supplement: Supplementary file 1 [file cancers-18-00934-s001.zip › Supplemental Table S2 - AFX-PDS genes from the literature - v1.xlsx]

## Sheet: Genes from litarature
GENE	Reported change	Reference	PMID
TP53	Mutation	Ak et al.	34202213
NOTCH2	Mutation	Ak et al.	34202213
NOTCH1	Mutation	Ak et al.	34202213
CDKN2A	Mutation	Ak et al.	34202213
TERT promoter	Mutation	Ak et al.	34202213
FAT1	Mutation	Griewank et al.	29099504
XIRP2	Signaling upregulation	Lai et al.	29141020
TTN	Signaling upregulation	Lai et al.	29141020
CUBN	Signaling upregulation	Lai et al.	29141020
DNAH11	Signaling upregulation	Lai et al.	29141020
DNAH5	Signaling upregulation	Lai et al.	29141020
PCLO	Signaling upregulation	Lai et al.	29141020
SPTA1	Signaling upregulation	Lai et al.	29141020
TDRD15	Signaling upregulation	Lai et al.	29141020
KRAS	Signaling upregulation	Lai et al.	29141020
PDGFRA	Mutation	Klein et al.	32817080
PDGFRB	Mutation	Klein et al.	32817080
DNHD1	Mutation	Klein et al.	32817080
KIT	Mutation	Klein et al.	32817080
ASXL1	Mutation	Nagahashi et al.	30338623
CD22	Mutation	Nagahashi et al.	30338623
CDH1	Mutation	Nagahashi et al.	30338623
CUL4	Mutation	Nagahashi et al.	30338623
DAXX	Mutation	Nagahashi et al.	30338623
GATA4	Mutation	Nagahashi et al.	30338623
MPL	Mutation	Nagahashi et al.	30338623
PI3KA	Mutation	Nagahashi et al.	30338623
CSMD3	Mutation	Lim et al.	32079866
PKHD1L1	Mutation	Lim et al.	32079866
DNAH7	Mutation	Lim et al.	32079866
FBN1	Mutation	Lim et al.	32079866
HMCN1	Mutation	Lim et al.	32079866
LRP2	Mutation	Lim et al.	32079866
TRPM6	Mutation	Lim et al.	32079866
LRRK2	Mutation	Lim et al.	32079866
PRKCB	Mutation	Lim et al.	32079866
RIMS2	Mutation	Lim et al.	32079866
FNBP1	Mutation	Lim et al.	32079866
CD74	Differentially expressed	Klein et al.	39548577
COL3A1	Differentially expressed	Klein et al.	39548577
COL4A1	Differentially expressed	Klein et al.	39548577
COL4A2	Differentially expressed	Klein et al.	39548577
COL6A1	Differentially expressed	Klein et al.	39548577
BGN	Differentially expressed	Klein et al.	39548577
TSC2	Differentially expressed	Klein et al.	39548577
COL6A3	Differentially expressed	Klein et al.	39548577
