# Supplementary material for: Gene Expression Profile (GEP) Comparison of Atypical Fibroxanthoma (AFX) and Pleomorphic Dermal Sarcoma (PDS)
Source: Cancers (Basel). 2026 Mar 13;18(6):934. doi: 10.3390/cancers18060934 (PMC13024464; doi:10.3390/cancers18060934)
Supplement: Supplementary file 1 [file cancers-18-00934-s001.zip › Supplemental Table S3- GO term results.xlsx]

## Sheet: Sheet 1
ONTOLOGY	ID	Description	GeneRatio	BgRatio	pvalue	p.adjust	qvalue	geneID	Count
BP	GO:0070661	leukocyte proliferation	25/98	95/1297	3.79806e-09	8.82669e-06	7.55214e-06	BCL2L1/CD19/CD22/CD70/CD74/CSF1/CSF1R/FCGR2B/HHEX/IGF1/IL2RA/INPP5D/MEF2C/MSN/MYD88/PIK3CG/PLA2G2A/PLA2G5/PRKCD/PTPN6/RAC2/ST6GAL1/SYK/TGFBR2/TLR4	25
BP	GO:0032943	mononuclear cell proliferation	23/98	85/1297	1.02609e-08	1.19232e-05	1.02015e-05	BCL2L1/CD19/CD22/CD70/CD74/CSF1/FCGR2B/IGF1/IL2RA/INPP5D/MEF2C/MSN/MYD88/PIK3CG/PLA2G2A/PLA2G5/PRKCD/PTPN6/RAC2/ST6GAL1/SYK/TGFBR2/TLR4	23
BP	GO:0070663	regulation of leukocyte proliferation	21/98	75/1297	2.62736e-08	2.03533e-05	1.74143e-05	BCL2L1/CD22/CD70/CD74/CSF1/CSF1R/FCGR2B/HHEX/IGF1/IL2RA/INPP5D/MEF2C/MYD88/PLA2G2A/PLA2G5/PTPN6/RAC2/ST6GAL1/SYK/TGFBR2/TLR4	21
BP	GO:0032944	regulation of mononuclear cell proliferation	19/98	66/1297	8.32268e-08	4.83547e-05	4.13725e-05	BCL2L1/CD22/CD70/CD74/CSF1/FCGR2B/IGF1/IL2RA/INPP5D/MEF2C/MYD88/PLA2G2A/PLA2G5/PTPN6/RAC2/ST6GAL1/SYK/TGFBR2/TLR4	19
BP	GO:0043410	positive regulation of MAPK cascade	27/98	127/1297	1.23841e-07	5.75611e-05	4.92494e-05	AKAP12/CCL2/CD74/CSF1R/DKK1/FCGR2B/GADD45B/ICAM1/IGF1/KSR1/MAP2K1/MEF2C/MYD88/NOTCH1/PAK1/PIK3CG/PLA2G2A/PLA2G5/PLCG2/PTK2B/SPRY2/SYK/TENM1/THBS1/TLR4/VEGFA/WNT7B	27
BP	GO:0006955	immune response	39/98	243/1297	3.21904e-07	0.000124684	0.00010668	CCL2/CD19/CD22/CD70/CD74/CIITA/CSF1/CSF1R/CXCR4/FCGR2B/GBP2/ICAM1/IKBKB/IL2RA/INPP5D/JAK3/KLHL6/MAP3K1/MEF2C/MFNG/MYD88/NOTCH1/PAK1/PIK3CG/PLA2G5/PLCG2/PML/PRF1/PRKCD/PTK2B/PTPN6/RAC2/RHBDF2/ST6GAL1/SYK/TEC/TENM1/THBS1/TLR4	39
BP	GO:0046651	lymphocyte proliferation	20/98	81/1297	6.02585e-07	0.000179972	0.000153985	CD19/CD22/CD70/CD74/FCGR2B/IGF1/IL2RA/INPP5D/MEF2C/MSN/MYD88/PIK3CG/PLA2G2A/PLA2G5/PRKCD/PTPN6/RAC2/SYK/TGFBR2/TLR4	20
BP	GO:0030595	leukocyte chemotaxis	13/98	36/1297	6.45616e-07	0.000179972	0.000153985	CCL2/CD74/CSF1/CSF1R/CXCR4/PIK3CG/PTK2B/PTPRO/RAC2/SERPINE1/SYK/THBS1/VEGFA	13
BP	GO:0002376	immune system process	52/98	391/1297	6.96966e-07	0.000179972	0.000153985	CCL2/CD19/CD22/CD70/CD74/CIITA/CSF1/CSF1R/CXCR4/DLL4/DNM2/FCGR2B/FOS/GBP2/HHEX/ICAM1/IGF1/IKBKB/IL2RA/INPP5D/JAK3/KLHL6/LYL1/MAP2K1/MAP3K1/MEF2C/MFNG/MSN/MYD88/NOTCH1/PAK1/PIK3CG/PLA2G2A/PLA2G5/PLCG2/PML/PRF1/PRKCD/PTK2B/PTPN6/PTPRO/RAC2/RHBDF2/SERPINE1/ST6GAL1/SYK/TEC/TENM1/TGFBR2/THBS1/TLR4/VEGFA	52
BP	GO:0000165	MAPK cascade	32/98	187/1297	1.39212e-06	0.000323529	0.000276813	AKAP12/CCL2/CD74/CSF1R/DKK1/FCGR2B/FGF13/GADD45B/ICAM1/IGF1/IKBKB/KSR1/MAP2K1/MAP3K1/MEF2C/MYD88/NOTCH1/PAK1/PIK3CG/PLA2G2A/PLA2G5/PLCG2/PRKCD/PTK2B/PTPN6/SPRY2/SYK/TENM1/THBS1/TLR4/VEGFA/WNT7B	32
BP	GO:0002274	myeloid leukocyte activation	14/98	45/1297	1.86835e-06	0.000394732	0.000337734	CD74/CSF1/FCGR2B/MYD88/PIK3CG/PLA2G2A/PLCG2/PRKCD/PTPN6/RAC2/SYK/TGFBR2/THBS1/TLR4	14
BP	GO:0032101	regulation of response to external stimulus	30/98	174/1297	2.89637e-06	0.000560931	0.000479934	CCL2/CD74/CSF1/CSF1R/CXCR4/FCGR2B/GBP2/IGF1/IKBKB/IL2RA/MAP2K1/MYD88/NOTCH1/PAK1/PIK3CG/PLA2G2A/PLA2G5/PLCG2/PRKCD/PTK2B/PTPN6/PTPRO/RAC2/RHBDF2/SERPINE1/ST6GAL1/SYK/THBS1/TLR4/VEGFA	30
BP	GO:0070665	positive regulation of leukocyte proliferation	14/98	47/1297	3.36648e-06	0.000601823	0.000514922	BCL2L1/CD70/CD74/CSF1/CSF1R/IGF1/IL2RA/MEF2C/MYD88/RAC2/ST6GAL1/SYK/TGFBR2/TLR4	14
BP	GO:0043408	regulation of MAPK cascade	29/98	168/1297	4.41756e-06	0.000733314	0.000627426	AKAP12/CCL2/CD74/CSF1R/DKK1/FCGR2B/GADD45B/ICAM1/IGF1/KSR1/MAP2K1/MEF2C/MYD88/NOTCH1/PAK1/PIK3CG/PLA2G2A/PLA2G5/PLCG2/PRKCD/PTK2B/PTPN6/SPRY2/SYK/TENM1/THBS1/TLR4/VEGFA/WNT7B	29
BP	GO:0002684	positive regulation of immune system process	32/98	198/1297	5.37388e-06	0.000832594	0.000712369	CCL2/CD19/CD22/CD70/CD74/CSF1/CSF1R/FCGR2B/FOS/GBP2/ICAM1/IGF1/IKBKB/IL2RA/INPP5D/KLHL6/MEF2C/MYD88/PAK1/PLA2G5/PLCG2/PRKCD/PTK2B/PTPN6/RAC2/SERPINE1/SYK/TEC/TGFBR2/THBS1/TLR4/VEGFA	32
BP	GO:0050670	regulation of lymphocyte proliferation	16/98	63/1297	6.47945e-06	0.00089238	0.000763523	CD22/CD70/CD74/FCGR2B/IGF1/IL2RA/INPP5D/MEF2C/MYD88/PLA2G2A/PLA2G5/PTPN6/RAC2/SYK/TGFBR2/TLR4	16
BP	GO:0097529	myeloid leukocyte migration	13/98	43/1297	6.52774e-06	0.00089238	0.000763523	CCL2/CD74/CSF1/CSF1R/MYD88/PIK3CG/PTK2B/PTPRO/RAC2/SERPINE1/SYK/THBS1/VEGFA	13
BP	GO:0002688	regulation of leukocyte chemotaxis	9/98	21/1297	7.68982e-06	0.000991641	0.000848451	CCL2/CD74/CSF1/CSF1R/PTK2B/RAC2/SERPINE1/THBS1/VEGFA	9
BP	GO:0002443	leukocyte mediated immunity	16/98	64/1297	8.10722e-06	0.000991641	0.000848451	CD19/CD70/CD74/FCGR2B/ICAM1/INPP5D/JAK3/MYD88/PIK3CG/PLCG2/PRF1/PRKCD/PTPN6/RAC2/SYK/TLR4	16
BP	GO:0001906	cell killing	8/98	17/1297	1.10616e-05	0.00128536	0.00109976	FCGR2B/GBP2/ICAM1/MYD88/PLA2G2A/PRF1/PTPN6/SYK	8
BP	GO:0006952	defense response	32/98	207/1297	1.48026e-05	0.00144678	0.00123787	BCL2L1/CCL2/CD74/CIITA/CSF1/CSF1R/CXCR4/FCGR2B/FOS/GBP2/IGF1/IKBKB/IL2RA/JAK3/MEF2C/MYD88/NOTCH1/PAK1/PIK3CG/PLA2G2A/PLA2G5/PLCG2/PML/PRF1/PRKCD/PTK2B/PTPN6/RHBDF2/SERPINE1/SYK/THBS1/TLR4	32
BP	GO:0050920	regulation of chemotaxis	13/98	46/1297	1.49835e-05	0.00144678	0.00123787	CCL2/CD74/CSF1/CSF1R/CXCR4/NOTCH1/PTK2B/PTPRO/RAC2/SERPINE1/ST6GAL1/THBS1/VEGFA	13
BP	GO:0002250	adaptive immune response	19/98	90/1297	1.53822e-05	0.00144678	0.00123787	CD19/CD70/CD74/FCGR2B/ICAM1/INPP5D/JAK3/KLHL6/MEF2C/MYD88/NOTCH1/PIK3CG/PRF1/PRKCD/PTK2B/PTPN6/SYK/TEC/TLR4	19
BP	GO:0050900	leukocyte migration	16/98	67/1297	1.54093e-05	0.00144678	0.00123787	CCL2/CD74/CSF1/CSF1R/CXCR4/ICAM1/MSN/MYD88/PIK3CG/PTK2B/PTPRO/RAC2/SERPINE1/SYK/THBS1/VEGFA	16
BP	GO:0060326	cell chemotaxis	15/98	60/1297	1.61857e-05	0.00144678	0.00123787	CCL2/CD74/CSF1/CSF1R/CXCR4/NOTCH1/PIK3CG/PRKCD/PTK2B/PTPRO/RAC2/SERPINE1/SYK/THBS1/VEGFA	15
BP	GO:1902533	positive regulation of intracellular signal transduction	34/98	228/1297	1.63036e-05	0.00144678	0.00123787	AKAP12/CCL2/CD19/CD74/CSF1/CSF1R/DKK1/FCGR2B/GADD45B/ICAM1/IGF1/IKBKB/KSR1/MAP2K1/MCL1/MEF2C/MYD88/NOTCH1/PAK1/PIK3CG/PLA2G2A/PLA2G5/PLCG2/PML/PTK2B/PTPN6/SPRY2/SYK/TENM1/TGFBR2/THBS1/TLR4/VEGFA/WNT7B	34
BP	GO:0032946	positive regulation of mononuclear cell proliferation	12/98	40/1297	1.68085e-05	0.00144678	0.00123787	BCL2L1/CD70/CD74/CSF1/IGF1/IL2RA/MEF2C/MYD88/ST6GAL1/SYK/TGFBR2/TLR4	12
BP	GO:0009967	positive regulation of signal transduction	43/98	327/1297	2.11749e-05	0.00175751	0.00150373	AKAP12/CCL2/CD19/CD74/CSF1/CSF1R/CXCR4/CYP1B1/DKK1/DLL4/FCGR2B/GADD45B/GBP2/HHEX/ICAM1/IGF1/IKBKB/KSR1/MAP2K1/MCL1/MEF2C/MFNG/MYD88/NGFR/NOTCH1/PAK1/PIK3CG/PLA2G2A/PLA2G5/PLCG2/PML/PRKCD/PTK2B/PTPN6/SFRP4/SPRY2/SYK/TENM1/TGFBR2/THBS1/TLR4/VEGFA/WNT7B	43
BP	GO:0002685	regulation of leukocyte migration	12/98	41/1297	2.22847e-05	0.00178585	0.00152798	CCL2/CD74/CSF1/CSF1R/ICAM1/MSN/MYD88/PTK2B/RAC2/SERPINE1/THBS1/VEGFA	12
BP	GO:0002252	immune effector process	21/98	110/1297	2.68805e-05	0.00192705	0.00164879	CD19/CD22/CD70/CD74/FCGR2B/ICAM1/INPP5D/JAK3/MFNG/MYD88/PAK1/PIK3CG/PLA2G5/PLCG2/PRF1/PRKCD/PTK2B/PTPN6/RAC2/SYK/TLR4	21
BP	GO:0097530	granulocyte migration	9/98	24/1297	2.82153e-05	0.00192705	0.00164879	CCL2/CD74/CSF1/CSF1R/MYD88/PIK3CG/RAC2/SYK/THBS1	9
BP	GO:0006954	inflammatory response	22/98	119/1297	2.84484e-05	0.00192705	0.00164879	CCL2/CSF1/CSF1R/CXCR4/FCGR2B/FOS/GBP2/IGF1/IKBKB/IL2RA/MYD88/NOTCH1/PIK3CG/PLA2G2A/PLCG2/PRKCD/PTPN6/RHBDF2/SERPINE1/SYK/THBS1/TLR4	22
BP	GO:0002690	positive regulation of leukocyte chemotaxis	8/98	19/1297	3.0262e-05	0.00192705	0.00164879	CD74/CSF1/CSF1R/PTK2B/RAC2/SERPINE1/THBS1/VEGFA	8
BP	GO:2000379	positive regulation of reactive oxygen species metabolic process	8/98	19/1297	3.0262e-05	0.00192705	0.00164879	CYP1B1/PLCG2/PRKCD/PTK2B/SYK/TGFBR2/THBS1/TLR4	8
BP	GO:0006935	chemotaxis	18/98	86/1297	3.04647e-05	0.00192705	0.00164879	CCL2/CD74/CSF1/CSF1R/CXCR4/MAP2K1/NOTCH1/PIK3CG/PRKCD/PTK2B/PTPRO/RAC2/SERPINE1/ST6GAL1/SYK/THBS1/VEGFA/WNT7B	18
BP	GO:0042330	taxis	18/98	86/1297	3.04647e-05	0.00192705	0.00164879	CCL2/CD74/CSF1/CSF1R/CXCR4/MAP2K1/NOTCH1/PIK3CG/PRKCD/PTK2B/PTPRO/RAC2/SERPINE1/ST6GAL1/SYK/THBS1/VEGFA/WNT7B	18
BP	GO:0002460	adaptive immune response based on somatic recombination of immune receptors built from immunoglobulin superfamily domains	15/98	63/1297	3.06803e-05	0.00192705	0.00164879	CD19/CD70/CD74/FCGR2B/ICAM1/INPP5D/JAK3/KLHL6/MEF2C/MYD88/NOTCH1/PRF1/PRKCD/PTPN6/TLR4	15
BP	GO:0001775	cell activation	35/98	246/1297	3.47559e-05	0.0021256	0.00181867	AKAP12/CCL2/CD19/CD22/CD70/CD74/CSF1/DLL4/FCGR2B/HHEX/ICAM1/IGF1/IL2RA/INPP5D/JAK3/LYL1/MEF2C/MFNG/MSN/MYD88/PIK3CG/PLA2G2A/PLA2G5/PLCG2/PRF1/PRKCD/PTK2B/PTPN6/RAC2/RPS6KA1/SYK/TEC/TGFBR2/THBS1/TLR4	35
BP	GO:0040011	locomotion	35/98	247/1297	3.81878e-05	0.0022756	0.00194701	AKAP12/CCL2/CD74/CSF1/CSF1R/CXCR4/CYP1B1/DLL4/HDAC7/ICAM1/IGF1/LAMA5/MAP2K1/MEF2C/MSN/MYD88/NGFR/NOTCH1/PAK1/PIK3CG/PLCG2/PRKCD/PTK2B/PTPRO/RAC2/SERPINE1/SGK1/SPRY2/ST6GAL1/SYK/TGFBR2/THBS1/TLR4/VEGFA/WNT7B	35
BP	GO:0141124	intracellular signaling cassette	44/98	346/1297	4.00315e-05	0.00232583	0.00198999	AKAP12/ARHGAP26/CCL2/CD19/CD22/CD74/CSF1/CSF1R/CXCR4/DKK1/FCGR2B/FGF13/FOS/GADD45B/HDAC7/ICAM1/IGF1/IKBKB/KSR1/MAP2K1/MAP3K1/MEF2C/MYD88/NGFR/NOTCH1/PAK1/PIK3CG/PLA2G2A/PLA2G5/PLCG2/PML/PRKCD/PTK2B/PTPN6/RAC2/RALGDS/SPRY2/SYK/TENM1/TGFBR2/THBS1/TLR4/VEGFA/WNT7B	44
BP	GO:0048584	positive regulation of response to stimulus	50/98	417/1297	4.28487e-05	0.00242879	0.00207808	AKAP12/CCL2/CD19/CD22/CD74/CSF1/CSF1R/CXCR4/CYP1B1/DKK1/DLL4/FCGR2B/GADD45B/GBP2/HHEX/ICAM1/IGF1/IKBKB/INPP5D/KLHL6/KSR1/MAP2K1/MCL1/MEF2C/MFNG/MYD88/NGFR/NOTCH1/PAK1/PIK3CG/PLA2G2A/PLA2G5/PLCG2/PML/PRKCD/PTK2B/PTPN6/RAC2/SERPINE1/SFRP4/SPRY2/SYK/TEC/TENM1/TFPT/TGFBR2/THBS1/TLR4/VEGFA/WNT7B	50
BP	GO:0045321	leukocyte activation	32/98	218/1297	4.61664e-05	0.00255454	0.00218567	CCL2/CD19/CD22/CD70/CD74/CSF1/DLL4/FCGR2B/HHEX/ICAM1/IGF1/IL2RA/INPP5D/JAK3/LYL1/MEF2C/MFNG/MSN/MYD88/PIK3CG/PLA2G2A/PLA2G5/PLCG2/PRF1/PRKCD/PTK2B/PTPN6/RAC2/SYK/TGFBR2/THBS1/TLR4	32
BP	GO:0071621	granulocyte chemotaxis	8/98	20/1297	4.7313e-05	0.0025571	0.00218786	CCL2/CD74/CSF1/CSF1R/PIK3CG/RAC2/SYK/THBS1	8
BP	GO:0006897	endocytosis	20/98	106/1297	5.22346e-05	0.00275894	0.00236055	BCL2L1/CCL2/CD22/CLTA/DKK1/DNM2/FCGR2B/MYD88/MYO1F/PAK1/PIK3CG/PLA2G5/PLCG2/PRKCD/SERPINE1/SFRP4/SYK/THBS1/TLR4/VEGFA	20
BP	GO:0043207	response to external biotic stimulus	29/98	190/1297	5.7054e-05	0.00288247	0.00246625	AKAP12/BCL2L1/CCL2/CD74/CIITA/CSF1/CSF1R/CXCR4/FCGR2B/FOS/GBP2/IKBKB/JAK3/KLHL6/MEF2C/MYD88/NOTCH1/PAK1/PIK3CG/PLA2G2A/PLA2G5/PLCG2/PML/PRF1/PRKCD/PTPN6/SERPINE1/SYK/TLR4	29
BP	GO:0051707	response to other organism	29/98	190/1297	5.7054e-05	0.00288247	0.00246625	AKAP12/BCL2L1/CCL2/CD74/CIITA/CSF1/CSF1R/CXCR4/FCGR2B/FOS/GBP2/IKBKB/JAK3/KLHL6/MEF2C/MYD88/NOTCH1/PAK1/PIK3CG/PLA2G2A/PLA2G5/PLCG2/PML/PRF1/PRKCD/PTPN6/SERPINE1/SYK/TLR4	29
BP	GO:0098542	defense response to other organism	23/98	134/1297	6.3973e-05	0.00316326	0.00270649	BCL2L1/CCL2/CD74/CIITA/CSF1/CSF1R/FCGR2B/GBP2/IKBKB/JAK3/MYD88/PAK1/PIK3CG/PLA2G2A/PLA2G5/PLCG2/PML/PRF1/PRKCD/PTPN6/SERPINE1/SYK/TLR4	23
BP	GO:0046649	lymphocyte activation	30/98	202/1297	7.02455e-05	0.00340105	0.00290995	CCL2/CD19/CD22/CD70/CD74/DLL4/FCGR2B/HHEX/ICAM1/IGF1/IL2RA/INPP5D/JAK3/LYL1/MEF2C/MFNG/MSN/MYD88/PIK3CG/PLA2G2A/PLA2G5/PLCG2/PRF1/PRKCD/PTK2B/PTPN6/RAC2/SYK/TGFBR2/TLR4	30
BP	GO:0071674	mononuclear cell migration	11/98	39/1297	7.4171e-05	0.00351782	0.00300986	CCL2/CSF1/CSF1R/CXCR4/ICAM1/MSN/PIK3CG/PTK2B/PTPRO/SERPINE1/THBS1	11
BP	GO:0002682	regulation of immune system process	37/98	276/1297	7.60056e-05	0.00353274	0.00302262	CCL2/CD19/CD22/CD70/CD74/CSF1/CSF1R/FCGR2B/FOS/GBP2/ICAM1/IGF1/IKBKB/IL2RA/INPP5D/JAK3/KLHL6/MAP3K1/MEF2C/MSN/MYD88/PAK1/PLA2G2A/PLA2G5/PLCG2/PRKCD/PTK2B/PTPN6/RAC2/RHBDF2/SERPINE1/SYK/TEC/TGFBR2/THBS1/TLR4/VEGFA	37
BP	GO:0042113	B cell activation	17/98	85/1297	9.75117e-05	0.00428017	0.00366213	CD19/CD22/CD70/CD74/FCGR2B/HHEX/INPP5D/JAK3/LYL1/MEF2C/MFNG/PLCG2/PRKCD/PTK2B/PTPN6/SYK/TLR4	17
BP	GO:0010647	positive regulation of cell communication	43/98	346/1297	9.75992e-05	0.00428017	0.00366213	AKAP12/CCL2/CD19/CD74/CSF1/CSF1R/CXCR4/CYP1B1/DKK1/DLL4/FCGR2B/GADD45B/GBP2/HHEX/ICAM1/IGF1/IKBKB/KSR1/MAP2K1/MCL1/MEF2C/MFNG/MYD88/NGFR/NOTCH1/PAK1/PIK3CG/PLA2G2A/PLA2G5/PLCG2/PML/PRKCD/PTK2B/PTPN6/SFRP4/SPRY2/SYK/TENM1/TGFBR2/THBS1/TLR4/VEGFA/WNT7B	43
BP	GO:0032102	negative regulation of response to external stimulus	13/98	54/1297	9.76115e-05	0.00428017	0.00366213	CCL2/FCGR2B/IGF1/IL2RA/NOTCH1/PRKCD/PTPN6/PTPRO/RHBDF2/SERPINE1/ST6GAL1/SYK/THBS1	13
BP	GO:0019882	antigen processing and presentation	6/98	12/1297	0.000102031	0.00439111	0.00375705	CD74/DNM2/FCGR2B/ICAM1/IKBKB/THBS1	6
BP	GO:0023056	positive regulation of signaling	43/98	348/1297	0.000113494	0.00470801	0.00402819	AKAP12/CCL2/CD19/CD74/CSF1/CSF1R/CXCR4/CYP1B1/DKK1/DLL4/FCGR2B/GADD45B/GBP2/HHEX/ICAM1/IGF1/IKBKB/KSR1/MAP2K1/MCL1/MEF2C/MFNG/MYD88/NGFR/NOTCH1/PAK1/PIK3CG/PLA2G2A/PLA2G5/PLCG2/PML/PRKCD/PTK2B/PTPN6/SFRP4/SPRY2/SYK/TENM1/TGFBR2/THBS1/TLR4/VEGFA/WNT7B	43
BP	GO:0003158	endothelium development	9/98	28/1297	0.000115308	0.00470801	0.00402819	CXCR4/DLL4/HEY1/ICAM1/IKBKB/MSN/MYD88/NOTCH1/VEGFA	9
BP	GO:0002768	immune response-regulating cell surface receptor signaling pathway	16/98	78/1297	0.000116903	0.00470801	0.00402819	CD19/CD22/FCGR2B/IKBKB/INPP5D/KLHL6/MAP3K1/MEF2C/MYD88/PAK1/PLCG2/PRKCD/PTPN6/SYK/TEC/TLR4	16
BP	GO:0009605	response to external stimulus	44/98	360/1297	0.000117498	0.00470801	0.00402819	AKAP12/BCL2L1/CCL2/CD74/CIITA/COL11A1/CSF1/CSF1R/CXCR4/CYP1B1/FCGR2B/FOS/GBP2/IGF1/IKBKB/IL2RA/JAK3/KLHL6/MAP2K1/MAP3K1/MEF2C/MYD88/NGFR/NOTCH1/PAK1/PIK3CG/PLA2G2A/PLA2G5/PLCG2/PML/PRF1/PRKCD/PTK2B/PTPN6/PTPRO/RAC2/RHBDF2/SERPINE1/ST6GAL1/SYK/THBS1/TLR4/VEGFA/WNT7B	44
BP	GO:0006909	phagocytosis	11/98	41/1297	0.000122932	0.00484227	0.00414306	CCL2/DNM2/FCGR2B/MYD88/PAK1/PLA2G5/PLCG2/PRKCD/SYK/THBS1/TLR4	11
BP	GO:0002429	immune response-activating cell surface receptor signaling pathway	15/98	71/1297	0.000137697	0.00533347	0.00456333	CD19/CD22/FCGR2B/IKBKB/INPP5D/KLHL6/MEF2C/MYD88/PAK1/PLCG2/PRKCD/PTPN6/SYK/TEC/TLR4	15
BP	GO:0050865	regulation of cell activation	23/98	141/1297	0.000148113	0.00564287	0.00482806	CCL2/CD19/CD22/CD70/CD74/FCGR2B/IGF1/IL2RA/INPP5D/JAK3/MEF2C/MYD88/PLA2G2A/PLA2G5/PRKCD/PTPN6/RAC2/RPS6KA1/SYK/TEC/TGFBR2/THBS1/TLR4	23
BP	GO:0050853	B cell receptor signaling pathway	9/98	29/1297	0.000156808	0.00587777	0.00502904	CD19/CD22/FCGR2B/KLHL6/MEF2C/PLCG2/PTPN6/SYK/TEC	9
BP	GO:0009607	response to biotic stimulus	29/98	201/1297	0.000170069	0.00627366	0.00536776	AKAP12/BCL2L1/CCL2/CD74/CIITA/CSF1/CSF1R/CXCR4/FCGR2B/FOS/GBP2/IKBKB/JAK3/KLHL6/MEF2C/MYD88/NOTCH1/PAK1/PIK3CG/PLA2G2A/PLA2G5/PLCG2/PML/PRF1/PRKCD/PTPN6/SERPINE1/SYK/TLR4	29
BP	GO:0016192	vesicle-mediated transport	25/98	162/1297	0.000183202	0.00665254	0.00569193	BCL2L1/CCL2/CD22/CLTA/DKK1/DNM2/FCGR2B/MAP2K1/MSN/MYD88/MYO1F/NOTCH1/PAK1/PIK3CG/PLA2G5/PLCG2/PRKCD/RAC2/RCSD1/SERPINE1/SFRP4/SYK/THBS1/TLR4/VEGFA	25
BP	GO:0032103	positive regulation of response to external stimulus	19/98	107/1297	0.0001987	0.0071043	0.00607846	CD74/CSF1/CSF1R/CXCR4/GBP2/IKBKB/MYD88/PAK1/PIK3CG/PLA2G2A/PLA2G5/PLCG2/PTK2B/RAC2/SERPINE1/SYK/THBS1/TLR4/VEGFA	19
BP	GO:0030155	regulation of cell adhesion	27/98	183/1297	0.000209112	0.00728749	0.0062352	CCL2/CD70/CD74/CSF1/CXCR4/CYP1B1/IGF1/IL2RA/JAK3/LAMA5/NOTCH1/PIK3CG/PLA2G2A/PLA2G5/PML/PRKCD/PTK2B/PTPN6/PTPRO/RAC2/SERPINE1/ST6GAL1/SYK/TGFBI/TGFBR2/THBS1/VEGFA	27
BP	GO:0002687	positive regulation of leukocyte migration	9/98	30/1297	0.000210095	0.00728749	0.0062352	CD74/CSF1/CSF1R/ICAM1/PTK2B/RAC2/SERPINE1/THBS1/VEGFA	9
BP	GO:0045446	endothelial cell differentiation	8/98	24/1297	0.000213941	0.00731175	0.00625595	CXCR4/HEY1/ICAM1/IKBKB/MSN/MYD88/NOTCH1/VEGFA	8
BP	GO:0044419	biological process involved in interspecies interaction between organisms	30/98	215/1297	0.000239286	0.00803632	0.0068759	AKAP12/BCL2L1/CCL2/CD74/CIITA/CSF1/CSF1R/CXCR4/FCGR2B/FOS/GBP2/ICAM1/IKBKB/JAK3/KLHL6/MEF2C/MYD88/NOTCH1/PAK1/PIK3CG/PLA2G2A/PLA2G5/PLCG2/PML/PRF1/PRKCD/PTPN6/SERPINE1/SYK/TLR4	30
BP	GO:0008283	cell population proliferation	53/98	479/1297	0.000242058	0.00803632	0.0068759	ASPH/BCL2L1/CCL2/CD19/CD22/CD70/CD74/CHST11/CSF1/CSF1R/CYP1B1/DLL4/EPOR/ETV5/FCGR2B/FGF13/FOS/HHEX/IGF1/IL2RA/INPP5D/KSR1/LAMA5/MAP2K1/MEF2C/MSN/MYD88/NGFR/NOTCH1/PAK1/PIK3CG/PLA2G2A/PLA2G5/PML/POLD4/PRKCD/PTK2B/PTPN6/RAC2/RPS6KA1/SFRP4/SGK1/SPRY2/ST6GAL1/SYK/TACC1/TENM1/TGFBI/TGFBR2/THBS1/TLR4/VEGFA/WNT7B	53
BP	GO:0070374	positive regulation of ERK1 and ERK2 cascade	13/98	59/1297	0.000258466	0.00846021	0.00723858	AKAP12/CCL2/CD74/CSF1R/ICAM1/IGF1/MAP2K1/NOTCH1/PLA2G2A/PLA2G5/PTK2B/SPRY2/TLR4	13
BP	GO:0040012	regulation of locomotion	31/98	227/1297	0.000274093	0.00884712	0.00756962	AKAP12/CCL2/CD74/CSF1/CSF1R/CXCR4/CYP1B1/DLL4/HDAC7/ICAM1/IGF1/LAMA5/MEF2C/MSN/MYD88/NGFR/NOTCH1/PAK1/PIK3CG/PLCG2/PTK2B/PTPRO/RAC2/SERPINE1/SGK1/SPRY2/ST6GAL1/TGFBR2/THBS1/TLR4/VEGFA	31
BP	GO:0098657	import into cell	20/98	119/1297	0.000289994	0.00923214	0.00789905	BCL2L1/CCL2/CD22/CLTA/DKK1/DNM2/FCGR2B/MYD88/MYO1F/PAK1/PIK3CG/PLA2G5/PLCG2/PRKCD/SERPINE1/SFRP4/SYK/THBS1/TLR4/VEGFA	20
BP	GO:0034097	response to cytokine	27/98	187/1297	0.000306413	0.00956975	0.0081879	AKAP12/BCL2L1/CCL2/CD70/CD74/CIITA/CSF1/CSF1R/CXCR4/CYP1B1/EPOR/FOS/GBP2/ICAM1/IKBKB/IL2RA/JAK3/MCL1/MYD88/NOTCH1/PML/PTK2B/PTPN6/SPRY2/SYK/THBS1/TLR4	27
BP	GO:0007155	cell adhesion	32/98	239/1297	0.000308834	0.00956975	0.0081879	CCL2/CD22/CD70/CD74/CSF1/CXCR4/CYP1B1/ICAM1/IGF1/IL2RA/JAK3/LAMA5/MSN/NOTCH1/PIK3CG/PLA2G2A/PLA2G5/PML/PRKCD/PTK2B/PTPN6/PTPRO/RAC2/SERPINE1/ST6GAL1/SYK/TENM1/TGFBI/TGFBR2/THBS1/VEGFA/WNT7B	32
BP	GO:0007162	negative regulation of cell adhesion	14/98	68/1297	0.000315998	0.0096629	0.0082676	CD74/CYP1B1/IL2RA/JAK3/NOTCH1/PLA2G2A/PLA2G5/PRKCD/PTPN6/PTPRO/SERPINE1/TGFBI/THBS1/VEGFA	14
BP	GO:0140546	defense response to symbiont	20/98	120/1297	0.000326611	0.0098577	0.00843428	BCL2L1/CCL2/CD74/CIITA/CSF1/CSF1R/FCGR2B/GBP2/IKBKB/JAK3/MYD88/PAK1/PIK3CG/PLA2G5/PLCG2/PML/PRF1/PTPN6/SYK/TLR4	20
BP	GO:0042100	B cell proliferation	9/98	32/1297	0.000362314	0.0106585	0.00911941	CD19/CD22/CD70/CD74/FCGR2B/INPP5D/MEF2C/PRKCD/TLR4	9
BP	GO:2000377	regulation of reactive oxygen species metabolic process	9/98	32/1297	0.000362314	0.0106585	0.00911941	CYP1B1/PLCG2/PRKCD/PTK2B/RAC2/SYK/TGFBR2/THBS1/TLR4	9
BP	GO:0006810	transport	45/98	389/1297	0.00039138	0.0113696	0.00972786	BCL2L1/CCL2/CD19/CD22/CD74/CLTA/CXCR4/DKK1/DNM2/FCGR2B/FGF13/HHEX/IGF1/MAP2K1/MCL1/MEF2C/MSN/MYD88/MYO1F/NCOA4/NGFR/NOTCH1/PAK1/PIK3CG/PLA2G2A/PLA2G5/PLCG2/PML/PRF1/PRKCD/PTK2B/PTPN6/RAC2/RANBP17/RCSD1/RHBDF2/SERPINE1/SFRP4/SGK1/SYK/TENM1/TGFBR2/THBS1/TLR4/VEGFA	45
BP	GO:0050922	negative regulation of chemotaxis	5/98	10/1297	0.000414171	0.0117705	0.0100709	CCL2/NOTCH1/PTPRO/ST6GAL1/THBS1	5
BP	GO:1902531	regulation of intracellular signal transduction	41/98	343/1297	0.000415311	0.0117705	0.0100709	AKAP12/ARHGAP26/BCL2L1/CCL2/CD19/CD22/CD74/CSF1/CSF1R/DKK1/FCGR2B/GADD45B/HDAC7/ICAM1/IGF1/IKBKB/KSR1/MAP2K1/MCL1/MEF2C/MYD88/NOTCH1/PAK1/PIK3CG/PLA2G2A/PLA2G5/PLCG2/PML/PRKCD/PTK2B/PTPN6/RPS6KA1/SGK1/SPRY2/SYK/TENM1/TGFBR2/THBS1/TLR4/VEGFA/WNT7B	41
BP	GO:0070372	regulation of ERK1 and ERK2 cascade	15/98	79/1297	0.0004857	0.0135996	0.0116359	AKAP12/CCL2/CD74/CSF1R/ICAM1/IGF1/MAP2K1/NOTCH1/PLA2G2A/PLA2G5/PTK2B/PTPN6/SPRY2/SYK/TLR4	15
BP	GO:0002263	cell activation involved in immune response	14/98	71/1297	0.000508931	0.0139148	0.0119055	CD19/CD74/FCGR2B/ICAM1/JAK3/MFNG/MYD88/PIK3CG/PLCG2/PTK2B/PTPN6/RAC2/SYK/TLR4	14
BP	GO:0002366	leukocyte activation involved in immune response	14/98	71/1297	0.000508931	0.0139148	0.0119055	CD19/CD74/FCGR2B/ICAM1/JAK3/MFNG/MYD88/PIK3CG/PLCG2/PTK2B/PTPN6/RAC2/SYK/TLR4	14
BP	GO:0030334	regulation of cell migration	29/98	215/1297	0.000586541	0.0155633	0.013316	AKAP12/CCL2/CD74/CSF1/CSF1R/CXCR4/CYP1B1/DLL4/HDAC7/ICAM1/IGF1/LAMA5/MEF2C/MSN/MYD88/NGFR/NOTCH1/PAK1/PIK3CG/PLCG2/PTK2B/RAC2/SERPINE1/SGK1/SPRY2/TGFBR2/THBS1/TLR4/VEGFA	29
BP	GO:0032640	tumor necrosis factor production	9/98	34/1297	0.000596013	0.0155633	0.013316	AKAP12/FCGR2B/IGF1/MYD88/PLCG2/PTPN6/SYK/THBS1/TLR4	9
BP	GO:0032680	regulation of tumor necrosis factor production	9/98	34/1297	0.000596013	0.0155633	0.013316	AKAP12/FCGR2B/IGF1/MYD88/PLCG2/PTPN6/SYK/THBS1/TLR4	9
BP	GO:0050921	positive regulation of chemotaxis	9/98	34/1297	0.000596013	0.0155633	0.013316	CD74/CSF1/CSF1R/CXCR4/PTK2B/RAC2/SERPINE1/THBS1/VEGFA	9
BP	GO:0045087	innate immune response	18/98	107/1297	0.000608964	0.0157248	0.0134542	CCL2/CD74/CIITA/CSF1/CSF1R/FCGR2B/GBP2/IKBKB/JAK3/MYD88/PAK1/PIK3CG/PLA2G5/PLCG2/PML/PTPN6/SYK/TLR4	18
BP	GO:0002764	immune response-regulating signaling pathway	17/98	99/1297	0.000688803	0.0169331	0.014488	CD19/CD22/FCGR2B/GBP2/IKBKB/INPP5D/KLHL6/MAP3K1/MEF2C/MYD88/PAK1/PLCG2/PRKCD/PTPN6/SYK/TEC/TLR4	17
BP	GO:0019724	B cell mediated immunity	8/98	28/1297	0.000700463	0.0169331	0.014488	CD19/CD70/CD74/FCGR2B/INPP5D/MYD88/PRKCD/PTPN6	8
BP	GO:0051049	regulation of transport	30/98	228/1297	0.000712711	0.0169331	0.014488	CCL2/CD19/CD22/CD74/CXCR4/DKK1/FCGR2B/FGF13/IGF1/MAP2K1/MEF2C/MSN/NOTCH1/PIK3CG/PLA2G5/PLCG2/PML/PRKCD/PTK2B/PTPN6/RAC2/RHBDF2/SERPINE1/SFRP4/SGK1/SYK/TENM1/THBS1/TLR4/VEGFA	30
BP	GO:0001909	leukocyte mediated cytotoxicity	5/98	11/1297	0.000714046	0.0169331	0.014488	FCGR2B/ICAM1/MYD88/PRF1/PTPN6	5
BP	GO:0048246	macrophage chemotaxis	5/98	11/1297	0.000714046	0.0169331	0.014488	CCL2/CSF1/CSF1R/PTK2B/THBS1	5
BP	GO:0048260	positive regulation of receptor-mediated endocytosis	5/98	11/1297	0.000714046	0.0169331	0.014488	PLCG2/SERPINE1/SFRP4/SYK/VEGFA	5
BP	GO:0061028	establishment of endothelial barrier	5/98	11/1297	0.000714046	0.0169331	0.014488	ICAM1/IKBKB/MSN/MYD88/VEGFA	5
BP	GO:0061081	positive regulation of myeloid leukocyte cytokine production involved in immune response	5/98	11/1297	0.000714046	0.0169331	0.014488	CD74/MYD88/PLCG2/SYK/TLR4	5
BP	GO:0007599	hemostasis	10/98	42/1297	0.000735225	0.0172014	0.0147176	FLI1/PIK3CG/PLCG2/PRKCD/PTPN6/SERPINE1/SYK/TEC/THBS1/TLR4	10
BP	GO:0072593	reactive oxygen species metabolic process	9/98	35/1297	0.00075253	0.0172014	0.0147176	CYP1B1/PLCG2/PRKCD/PTK2B/RAC2/SYK/TGFBR2/THBS1/TLR4	9
BP	GO:0032760	positive regulation of tumor necrosis factor production	7/98	22/1297	0.000754968	0.0172014	0.0147176	AKAP12/FCGR2B/MYD88/PLCG2/SYK/THBS1/TLR4	7
BP	GO:0038093	Fc receptor signaling pathway	7/98	22/1297	0.000754968	0.0172014	0.0147176	FCGR2B/IKBKB/MAP3K1/PAK1/PLCG2/PRKCD/SYK	7
BP	GO:0050727	regulation of inflammatory response	13/98	66/1297	0.000832032	0.0187732	0.0160624	FCGR2B/IGF1/IL2RA/MYD88/PIK3CG/PLA2G2A/PLCG2/PRKCD/PTPN6/RHBDF2/SERPINE1/SYK/TLR4	13
BP	GO:0071345	cellular response to cytokine stimulus	24/98	168/1297	0.000864264	0.019313	0.0165242	AKAP12/CCL2/CD70/CD74/CSF1/CSF1R/CXCR4/CYP1B1/EPOR/FOS/GBP2/ICAM1/IKBKB/IL2RA/JAK3/MYD88/NOTCH1/PML/PTK2B/PTPN6/SPRY2/SYK/THBS1/TLR4	24
BP	GO:0002694	regulation of leukocyte activation	20/98	129/1297	0.000885959	0.0196092	0.0167777	CCL2/CD19/CD22/CD70/CD74/FCGR2B/IGF1/IL2RA/INPP5D/JAK3/MEF2C/MYD88/PLA2G2A/PLA2G5/PTPN6/RAC2/SYK/TGFBR2/THBS1/TLR4	20
BP	GO:0071706	tumor necrosis factor superfamily cytokine production	9/98	36/1297	0.000941113	0.0204406	0.0174891	AKAP12/FCGR2B/IGF1/MYD88/PLCG2/PTPN6/SYK/THBS1/TLR4	9
BP	GO:1903555	regulation of tumor necrosis factor superfamily cytokine production	9/98	36/1297	0.000941113	0.0204406	0.0174891	AKAP12/FCGR2B/IGF1/MYD88/PLCG2/PTPN6/SYK/THBS1/TLR4	9
BP	GO:2000145	regulation of cell motility	29/98	221/1297	0.000951302	0.0204706	0.0175147	AKAP12/CCL2/CD74/CSF1/CSF1R/CXCR4/CYP1B1/DLL4/HDAC7/ICAM1/IGF1/LAMA5/MEF2C/MSN/MYD88/NGFR/NOTCH1/PAK1/PIK3CG/PLCG2/PTK2B/RAC2/SERPINE1/SGK1/SPRY2/TGFBR2/THBS1/TLR4/VEGFA	29
BP	GO:0002757	immune response-activating signaling pathway	16/98	93/1297	0.000989602	0.0207327	0.0177389	CD19/CD22/FCGR2B/GBP2/IKBKB/INPP5D/KLHL6/MEF2C/MYD88/PAK1/PLCG2/PRKCD/PTPN6/SYK/TEC/TLR4	16
BP	GO:0003208	cardiac ventricle morphogenesis	6/98	17/1297	0.000999166	0.0207327	0.0177389	COL11A1/DLL4/HEY1/MEF2C/NOTCH1/TGFBR2	6
BP	GO:0042116	macrophage activation	6/98	17/1297	0.000999166	0.0207327	0.0177389	CD74/FCGR2B/PLCG2/SYK/THBS1/TLR4	6
BP	GO:1990266	neutrophil migration	6/98	17/1297	0.000999166	0.0207327	0.0177389	CCL2/CD74/MYD88/PIK3CG/RAC2/SYK	6
BP	GO:1903557	positive regulation of tumor necrosis factor superfamily cytokine production	7/98	23/1297	0.00101875	0.020952	0.0179266	AKAP12/FCGR2B/MYD88/PLCG2/SYK/THBS1/TLR4	7
BP	GO:0035556	intracellular signal transduction	52/98	492/1297	0.0011099	0.0225025	0.0192532	AKAP12/ARHGAP26/BCL2L1/CCL2/CD19/CD22/CD74/CSF1/CSF1R/CXCR4/CYP1B1/DKK1/FCGR2B/FGF13/FOS/GADD45B/HDAC7/ICAM1/IGF1/IKBKB/INPP5D/JAK3/KSR1/MAP2K1/MAP3K1/MCL1/MEF2C/MYD88/NGFR/NOTCH1/PAK1/PIK3CG/PLA2G2A/PLA2G5/PLCG2/PML/PRKCD/PTK2B/PTPN6/RAC2/RALGDS/RPS6KA1/SGK1/SPRY2/SYK/TEC/TENM1/TGFBR2/THBS1/TLR4/VEGFA/WNT7B	52
BP	GO:0001937	negative regulation of endothelial cell proliferation	5/98	12/1297	0.0011512	0.0225025	0.0192532	CCL2/DLL4/MEF2C/NGFR/THBS1	5
BP	GO:0030224	monocyte differentiation	5/98	12/1297	0.0011512	0.0225025	0.0192532	CD74/CSF1/CSF1R/INPP5D/VEGFA	5
BP	GO:0071622	regulation of granulocyte chemotaxis	5/98	12/1297	0.0011512	0.0225025	0.0192532	CD74/CSF1/CSF1R/RAC2/THBS1	5
BP	GO:1905517	macrophage migration	5/98	12/1297	0.0011512	0.0225025	0.0192532	CCL2/CSF1/CSF1R/PTK2B/THBS1	5
BP	GO:0051249	regulation of lymphocyte activation	19/98	122/1297	0.00115224	0.0225025	0.0192532	CCL2/CD19/CD22/CD70/CD74/FCGR2B/IGF1/IL2RA/INPP5D/JAK3/MEF2C/MYD88/PLA2G2A/PLA2G5/PTPN6/RAC2/SYK/TGFBR2/TLR4	19
BP	GO:0050671	positive regulation of lymphocyte proliferation	9/98	37/1297	0.00116646	0.0225905	0.0193285	CD70/CD74/IGF1/IL2RA/MEF2C/MYD88/SYK/TGFBR2/TLR4	9
BP	GO:0051234	establishment of localization	46/98	420/1297	0.00126646	0.0243243	0.020812	BCL2L1/CCL2/CD19/CD22/CD74/CLTA/CXCR4/DKK1/DNM2/FCGR2B/FGF13/HHEX/IGF1/MAP2K1/MCL1/MEF2C/MSN/MYD88/MYO1F/NCOA4/NGFR/NOTCH1/PAK1/PIK3CG/PLA2G2A/PLA2G5/PLCG2/PML/PRF1/PRKCD/PTK2B/PTPN6/RAC2/RANBP17/RCSD1/RHBDF2/SERPINE1/SFRP4/SGK1/SPRY2/SYK/TENM1/TGFBR2/THBS1/TLR4/VEGFA	46
BP	GO:0050851	antigen receptor-mediated signaling pathway	11/98	53/1297	0.00136982	0.0260551	0.0222929	CD19/CD22/FCGR2B/IKBKB/INPP5D/KLHL6/MEF2C/PLCG2/PTPN6/SYK/TEC	11
BP	GO:0060627	regulation of vesicle-mediated transport	14/98	78/1297	0.00137899	0.0260551	0.0222929	CCL2/CD22/DKK1/FCGR2B/MAP2K1/MSN/NOTCH1/PLA2G5/PLCG2/RAC2/SERPINE1/SFRP4/SYK/VEGFA	14
BP	GO:0070371	ERK1 and ERK2 cascade	15/98	87/1297	0.00141733	0.0265636	0.0227279	AKAP12/CCL2/CD74/CSF1R/ICAM1/IGF1/MAP2K1/NOTCH1/PLA2G2A/PLA2G5/PTK2B/PTPN6/SPRY2/SYK/TLR4	15
BP	GO:0045807	positive regulation of endocytosis	8/98	31/1297	0.00146852	0.0273027	0.0233602	CCL2/FCGR2B/PLA2G5/PLCG2/SERPINE1/SFRP4/SYK/VEGFA	8
BP	GO:0030183	B cell differentiation	11/98	54/1297	0.00161299	0.0295165	0.0252544	CD19/FCGR2B/HHEX/INPP5D/JAK3/LYL1/MFNG/PLCG2/PTK2B/PTPN6/SYK	11
BP	GO:0042098	T cell proliferation	11/98	54/1297	0.00161299	0.0295165	0.0252544	CD70/IGF1/IL2RA/MSN/PIK3CG/PLA2G2A/PLA2G5/PTPN6/RAC2/SYK/TGFBR2	11
BP	GO:0030335	positive regulation of cell migration	21/98	145/1297	0.00163614	0.0297061	0.0254166	AKAP12/CD74/CSF1/CSF1R/CXCR4/CYP1B1/HDAC7/ICAM1/IGF1/NOTCH1/PAK1/PIK3CG/PLCG2/PTK2B/RAC2/SERPINE1/SPRY2/TGFBR2/THBS1/TLR4/VEGFA	21
BP	GO:0051179	localization	51/98	487/1297	0.00168548	0.0303648	0.0259802	BCL2L1/CCL2/CD19/CD22/CD74/CHST11/CLTA/CXCR4/DKK1/DNM2/FCGR2B/FGF13/GBP2/HHEX/IGF1/IKBKB/LAMA5/MAP2K1/MCL1/MEF2C/MSN/MYD88/MYO1F/NCOA4/NGFR/NOTCH1/PAK1/PIK3CG/PLA2G2A/PLA2G5/PLCG2/PML/PRF1/PRKCD/PTK2B/PTPN6/RAC2/RANBP17/RCSD1/RHBDF2/SERPINE1/SFRP4/SGK1/SPRY2/SYK/TENM1/TGFBI/TGFBR2/THBS1/TLR4/VEGFA	51
BP	GO:0050864	regulation of B cell activation	9/98	39/1297	0.00174821	0.0307445	0.0263051	CD19/CD22/CD74/FCGR2B/INPP5D/MEF2C/PTPN6/SYK/TLR4	9
BP	GO:0001885	endothelial cell development	5/98	13/1297	0.00175947	0.0307445	0.0263051	ICAM1/IKBKB/MSN/MYD88/VEGFA	5
BP	GO:0002090	regulation of receptor internalization	5/98	13/1297	0.00175947	0.0307445	0.0263051	DKK1/PLCG2/SFRP4/SYK/VEGFA	5
BP	GO:0030593	neutrophil chemotaxis	5/98	13/1297	0.00175947	0.0307445	0.0263051	CCL2/CD74/PIK3CG/RAC2/SYK	5
BP	GO:0031347	regulation of defense response	18/98	117/1297	0.0018376	0.0318701	0.0272681	FCGR2B/GBP2/IGF1/IKBKB/IL2RA/MEF2C/MYD88/PAK1/PIK3CG/PLA2G2A/PLA2G5/PLCG2/PRKCD/PTPN6/RHBDF2/SERPINE1/SYK/TLR4	18
BP	GO:0002449	lymphocyte mediated immunity	10/98	47/1297	0.00187643	0.0323023	0.027638	CD19/CD70/CD74/FCGR2B/ICAM1/INPP5D/MYD88/PRF1/PRKCD/PTPN6	10
BP	GO:0002253	activation of immune response	16/98	99/1297	0.00199722	0.034129	0.0292009	CD19/CD22/FCGR2B/GBP2/IKBKB/INPP5D/KLHL6/MEF2C/MYD88/PAK1/PLCG2/PRKCD/PTPN6/SYK/TEC/TLR4	16
BP	GO:0040017	positive regulation of locomotion	21/98	148/1297	0.0021458	0.0361365	0.0309185	AKAP12/CD74/CSF1/CSF1R/CXCR4/CYP1B1/HDAC7/ICAM1/IGF1/NOTCH1/PAK1/PIK3CG/PLCG2/PTK2B/RAC2/SERPINE1/SPRY2/TGFBR2/THBS1/TLR4/VEGFA	21
BP	GO:2000147	positive regulation of cell motility	21/98	148/1297	0.0021458	0.0361365	0.0309185	AKAP12/CD74/CSF1/CSF1R/CXCR4/CYP1B1/HDAC7/ICAM1/IGF1/NOTCH1/PAK1/PIK3CG/PLCG2/PTK2B/RAC2/SERPINE1/SPRY2/TGFBR2/THBS1/TLR4/VEGFA	21
BP	GO:0071675	regulation of mononuclear cell migration	7/98	26/1297	0.00226163	0.0378131	0.032353	CCL2/CSF1/CSF1R/MSN/PTK2B/SERPINE1/THBS1	7
BP	GO:0050790	regulation of catalytic activity	30/98	244/1297	0.0023223	0.0385502	0.0329837	ASPH/CCL2/CD74/CSF1/CSF1R/HHEX/IGF1/IKBKB/KSR1/MAP2K1/MEF2C/NGFR/NOTCH1/PAK1/PIK3CG/PLA2G5/PRKCD/PTK2B/PTPRO/RALGDS/RPS6KA1/SERPINE1/SGK1/SPRY2/SYK/TENM1/TGFBR2/THBS1/TLR4/VEGFA	30
BP	GO:0051241	negative regulation of multicellular organismal process	27/98	212/1297	0.00243367	0.0399718	0.0342	ALDH1A1/CD74/DKK1/DLL4/FCGR2B/FGF13/HDAC7/HHEX/IGF1/IL2RA/INPP5D/JAK3/MEF2C/NGFR/NOTCH1/PIK3CG/PLA2G2A/PLA2G5/PML/PRKCD/PTK2B/PTPN6/PTPRO/SERPINE1/SPRY2/THBS1/TLR4	27
BP	GO:0048870	cell motility	35/98	301/1297	0.00244234	0.0399718	0.0342	AKAP12/CCL2/CD74/CSF1/CSF1R/CXCR4/CYP1B1/DLL4/FGF13/HDAC7/ICAM1/IGF1/LAMA5/MAP2K1/MEF2C/MSN/MYD88/NGFR/NOTCH1/PAK1/PIK3CG/PLCG2/PML/PRKCD/PTK2B/PTPRO/RAC2/SERPINE1/SGK1/SPRY2/SYK/TGFBR2/THBS1/TLR4/VEGFA	35
BP	GO:0045860	positive regulation of protein kinase activity	13/98	74/1297	0.00254244	0.0407585	0.0348731	CSF1/CSF1R/IGF1/MAP2K1/PAK1/PIK3CG/PRKCD/PTK2B/TENM1/TGFBR2/THBS1/TLR4/VEGFA	13
BP	GO:0006898	receptor-mediated endocytosis	9/98	41/1297	0.00254302	0.0407585	0.0348731	CLTA/DKK1/DNM2/FCGR2B/PLCG2/SERPINE1/SFRP4/SYK/VEGFA	9
BP	GO:0007596	blood coagulation	9/98	41/1297	0.00254302	0.0407585	0.0348731	PIK3CG/PLCG2/PRKCD/PTPN6/SERPINE1/SYK/TEC/THBS1/TLR4	9
BP	GO:0002275	myeloid cell activation involved in immune response	6/98	20/1297	0.00259501	0.0410259	0.0351019	MYD88/PIK3CG/PLCG2/PTPN6/RAC2/SYK	6
BP	GO:0048259	regulation of receptor-mediated endocytosis	6/98	20/1297	0.00259501	0.0410259	0.0351019	DKK1/PLCG2/SERPINE1/SFRP4/SYK/VEGFA	6
BP	GO:0016477	cell migration	34/98	291/1297	0.00267084	0.0419394	0.0358835	AKAP12/CCL2/CD74/CSF1/CSF1R/CXCR4/CYP1B1/DLL4/FGF13/HDAC7/ICAM1/IGF1/LAMA5/MEF2C/MSN/MYD88/NGFR/NOTCH1/PAK1/PIK3CG/PLCG2/PML/PRKCD/PTK2B/PTPRO/RAC2/SERPINE1/SGK1/SPRY2/SYK/TGFBR2/THBS1/TLR4/VEGFA	34
BP	GO:0002697	regulation of immune effector process	12/98	66/1297	0.00277703	0.0431572	0.0369255	CD22/CD74/FCGR2B/ICAM1/JAK3/MYD88/PLA2G5/PLCG2/PTPN6/RAC2/SYK/TLR4	12
BP	GO:0050776	regulation of immune response	21/98	151/1297	0.00278554	0.0431572	0.0369255	CD19/CD22/CD74/FCGR2B/GBP2/IKBKB/INPP5D/JAK3/KLHL6/MAP3K1/MEF2C/MYD88/PAK1/PLA2G5/PLCG2/PRKCD/PTPN6/RHBDF2/SYK/TEC/TLR4	21
BP	GO:2000026	regulation of multicellular organismal development	36/98	315/1297	0.00284229	0.0432589	0.0370124	CD74/CSF1/CXCR4/CYP1B1/DKK1/DLL4/ETV5/FCGR2B/FGF13/FOS/HEY1/HHEX/IGF1/IKBKB/IL2RA/INPP5D/JAK3/LAMA5/LINGO2/MAP2K1/MEF2C/NGFR/NOTCH1/PIK3CG/PML/PTK2B/PTPN6/SERPINE1/SFRP4/SPRY2/SYK/TFPT/TGFBR2/THBS1/TLR4/VEGFA	36
BP	GO:0016064	immunoglobulin mediated immune response	7/98	27/1297	0.00286655	0.0432589	0.0370124	CD19/CD74/FCGR2B/INPP5D/MYD88/PRKCD/PTPN6	7
BP	GO:0032635	interleukin-6 production	7/98	27/1297	0.00286655	0.0432589	0.0370124	CD74/INPP5D/MYD88/PLCG2/PTPN6/SYK/TLR4	7
BP	GO:0032675	regulation of interleukin-6 production	7/98	27/1297	0.00286655	0.0432589	0.0370124	CD74/INPP5D/MYD88/PLCG2/PTPN6/SYK/TLR4	7
BP	GO:0042129	regulation of T cell proliferation	9/98	42/1297	0.00303606	0.0452295	0.0386985	CD70/IGF1/IL2RA/PLA2G2A/PLA2G5/PTPN6/RAC2/SYK/TGFBR2	9
BP	GO:0050817	coagulation	9/98	42/1297	0.00303606	0.0452295	0.0386985	PIK3CG/PLCG2/PRKCD/PTPN6/SERPINE1/SYK/TEC/THBS1/TLR4	9
BP	GO:0098609	cell-cell adhesion	21/98	153/1297	0.00329667	0.0487991	0.0417527	CCL2/CD70/CD74/CYP1B1/ICAM1/IGF1/IL2RA/JAK3/MSN/NOTCH1/PIK3CG/PLA2G2A/PLA2G5/PRKCD/PTPN6/RAC2/SYK/TENM1/TGFBR2/VEGFA/WNT7B	21
BP	GO:0001525	angiogenesis	19/98	133/1297	0.00333938	0.0491185	0.042026	CCL2/CXCR4/CYP1B1/DLL4/HDAC7/HEY1/HHEX/NGFR/NOTCH1/PIK3CG/PML/PTK2B/SERPINE1/SPRY2/SYK/TGFBI/TGFBR2/THBS1/VEGFA	19
BP	GO:0002220	innate immune response activating cell surface receptor signaling pathway	6/98	21/1297	0.00341366	0.0498953	0.0426906	IKBKB/MYD88/PAK1/PLCG2/SYK/TLR4	6
CC	GO:0005886	plasma membrane	55/97	484/1309	3.19862e-05	0.00671711	0.00569018	AKAP12/ASPH/CD19/CD22/CD70/CD74/CLTA/CSF1/CSF1R/CXCR4/DKK1/DLL4/DNM2/EPOR/FCGR2B/FGF13/GNG4/ICAM1/IGF1/IKBKB/IL2RA/INPP5D/JAK3/KSR1/MAP2K1/MSN/MYD88/MYO1F/NGFR/NOTCH1/PAK1/PIK3CG/PLA2G2A/PLA2G5/PLCG2/PRF1/PRKCD/PTK2B/PTPN6/PTPRO/RAC2/RALGDS/RHBDF2/SERPINE1/SGK1/SPRY2/SYK/TEC/TENM1/TGFBI/TGFBR2/THBS1/TLR4/TRHDE/WNT7B	55
CC	GO:0005768	endosome	18/97	98/1309	0.000148105	0.0134555	0.0113984	ARHGAP26/CD22/CD74/CLTA/CXCR4/DKK1/DNM2/JAK3/MAP2K1/MYD88/NGFR/NOTCH1/PLA2G5/PML/PRF1/PRKCD/RCSD1/TLR4	18
CC	GO:0012505	endomembrane system	45/97	388/1309	0.000215701	0.0134555	0.0113984	ARHGAP26/ASPH/BCL2L1/CD22/CD74/CHST11/CLTA/COL11A1/COL9A3/CSF1/CXCR4/CYP1B1/DKK1/DNM2/FOS/GBP2/IGF1/JAK3/KSR1/MAP2K1/MFNG/MYD88/NGFR/NOTCH1/PAK1/PLA2G2A/PLA2G5/PML/PRF1/PRKCD/PTPN6/RAC2/RANBP17/RCSD1/RHBDF2/RPN2/SERPINE1/SGK1/ST6GAL1/TENM1/TGFBI/THBS1/TLR4/VEGFA/WNT7B	45
CC	GO:0005576	extracellular region	41/97	343/1309	0.000256296	0.0134555	0.0113984	ALDH1A1/CCL2/CD19/CD22/CD70/CD74/COL11A1/COL9A3/CSF1/CXCR4/DKK1/DNM2/EPOR/GNG4/GRHPR/ICAM1/IGF1/LAMA5/LINGO2/MFNG/MSN/NGFR/NOTCH1/PLA2G2A/PLA2G5/PLCG2/PRF1/PRKCD/PTPN6/PTPRO/RAC2/SERPINE1/SFRP4/ST6GAL1/TENM1/TGFBI/TGFBR2/THBS1/TRHDE/VEGFA/WNT7B	41
CC	GO:0031982	vesicle	41/97	359/1309	0.000750098	0.0301221	0.025517	ALDH1A1/ARHGAP26/BCL2L1/CD19/CD22/CD70/CD74/CLTA/CXCR4/DKK1/DNM2/GBP2/GNG4/GRHPR/ICAM1/IGF1/JAK3/LAMA5/MAP2K1/MSN/MYD88/NGFR/NOTCH1/PLA2G2A/PLA2G5/PLCG2/PML/PRF1/PRKCD/PTPN6/PTPRO/RAC2/RCSD1/SERPINE1/SYK/TGFBI/THBS1/TLR4/TRHDE/VEGFA/WNT7B	41
CC	GO:0097708	intracellular vesicle	30/97	235/1309	0.000860633	0.0301221	0.025517	ARHGAP26/BCL2L1/CD22/CD74/CLTA/CXCR4/DKK1/DNM2/GBP2/IGF1/JAK3/MAP2K1/MYD88/NGFR/NOTCH1/PLA2G2A/PLA2G5/PLCG2/PML/PRF1/PRKCD/PTPN6/RAC2/RCSD1/SERPINE1/SYK/THBS1/TLR4/VEGFA/WNT7B	30
CC	GO:0031410	cytoplasmic vesicle	29/97	234/1309	0.00179715	0.0459447	0.0389206	ARHGAP26/BCL2L1/CD22/CD74/CLTA/CXCR4/DKK1/DNM2/GBP2/IGF1/JAK3/MAP2K1/MYD88/NGFR/NOTCH1/PLA2G2A/PLA2G5/PML/PRF1/PRKCD/PTPN6/RAC2/RCSD1/SERPINE1/SYK/THBS1/TLR4/VEGFA/WNT7B	29
CC	GO:0005783	endoplasmic reticulum	22/97	161/1309	0.00211147	0.0459447	0.0389206	ASPH/BCL2L1/CD74/COL11A1/COL9A3/CSF1/CYP1B1/FOS/KSR1/MAP2K1/NOTCH1/PLA2G2A/PML/PRKCD/RAC2/RHBDF2/RPN2/SGK1/TENM1/THBS1/VEGFA/WNT7B	22
CC	GO:0009986	cell surface	18/97	121/1309	0.0021802	0.0459447	0.0389206	CD19/CD22/CD74/CSF1R/CXCR4/EPOR/FCGR2B/ICAM1/IL2RA/MSN/MYD88/NGFR/NOTCH1/SFRP4/TGFBR2/THBS1/TLR4/VEGFA	18
CC	GO:0009897	external side of plasma membrane	11/97	57/1309	0.00218784	0.0459447	0.0389206	CD19/CD22/CD74/CXCR4/EPOR/FCGR2B/ICAM1/IL2RA/TGFBR2/THBS1/TLR4	11
