# Supplementary material for: Gene Expression Profile (GEP) Comparison of Atypical Fibroxanthoma (AFX) and Pleomorphic Dermal Sarcoma (PDS)
Source: Cancers (Basel). 2026 Mar 13;18(6):934. doi: 10.3390/cancers18060934 (PMC13024464; doi:10.3390/cancers18060934)
Supplement: Supplementary file 1 [file cancers-18-00934-s001.zip › Supplemental Table S4 - GSEA.xlsx]

## Sheet: UpInPDS
Description	setSize	enrichmentScore	NES	pvalue	p.adjust	qvalue	rank	leading_edge	core_enrichment
GOBP_REGULATION_OF_CELL_DEATH	365	-0.362893	-1.44107	0.000796999	0.0258451	0.0218582	326	tags=32%, list=23%, signal=35%	KCNB1/MET/BAG4/HIF1A/KDR/ALK/SFRP2/MAPK8IP2/TNFRSF6B/BIN1/RRM2B/AR/BCL3/IL7R/HIPK2/NOS3/PTCRA/EDNRB/LYN/IL2/MADD/DAXX/DAXX/DAXX/DAXX/DAXX/DAXX/ITGA5/ANGPT1/PIM1/CTLA4/AKT1/LCK/HSPA1A/HSPA1A/HSPA1A/HSPA1A/HSPA1A/PTK2/NONO/XBP1/IKZF3/ACKR3/CALR/FGF2/BTG2/FGF4/CBL/RB1/EYA1/NOD1/ATF3/GATA6/TNFAIP3/HSP90AA1/CD28/PTPN2/HGF/FASLG/STAT5B/CAV1/NGF/SMAD3/NTRK1/MYC/BTK/ESR1/CASP8/HSPA5/PAK3/ARAF/HERPUD1/PDC…
GOBP_REGULATION_OF_MULTICELLULAR_ORGANISMAL_DEVELOPMENT	293	-0.370857	-1.44878	0.000783903	0.0258451	0.0218582	300	tags=30%, list=21%, signal=30%	IL1RAP/IL7R/HIPK2/NOS3/ENPP2/RHOH/NFKBIA/ACVR1B/LYN/IL2/PRKCB/ITGA5/PIM1/CTLA4/AKT1/CSF3R/MAF/HSPA1A/HSPA1A/HSPA1A/HSPA1A/HSPA1A/XBP1/IKZF3/IRF1/FGF2/RB1/IRF4/GATA6/TNFAIP3/CD28/PTPN2/FLT1/HGF/GDF6/FASLG/DLL3/NOTCH4/NOTCH4/NOTCH4/NOTCH4/NOTCH4/NOTCH4/NOTCH4/JARID2/STAT5B/CAV1/NGF/TFE3/TFE3/PKM/SMAD3/NTRK1/MYC/BTK/CASP8/ITPKA/EGF/PAK3/ACE/CARD11/PIK3CD/TLR4/SPRY2/CSF1/LAMA5/TGFBR2/THBS1/MEF2C/PML/…
GOBP_REGULATION_OF_INTRACELLULAR_SIGNAL_TRANSDUCTION	322	-0.372896	-1.46752	0.000353465	0.0161308	0.0136425	325	tags=30%, list=23%, signal=31%	MET/BAG4/HIF1A/KDR/PDGFB/ALK/SFRP2/MAPK8IP2/RRM2B/AR/BCL3/HIPK2/MAP2K2/RHOH/NFKBIA/TNFRSF11A/LYN/MADD/PRKCB/ANGPT1/AKT1/LCK/HSPA1A/HSPA1A/HSPA1A/HSPA1A/HSPA1A/CANT1/PTK2/NONO/XBP1/ACKR3/CALR/FGF2/FGF4/CBL/NOD1/ATF3/TNFAIP3/HSP90AA1/CD28/PTPN2/FLT1/HGF/GDF6/FASLG/SH3BP1/P2RY8/P2RY8/CAV1/NGF/DUSP2/GRM1/NTRK1/MYC/ESR1/CASP8/GRB2/EGF/AIP/PAK3/ARAF/HERPUD1/SPRY4/ROS1/CARD11/TNFRSF10B/MECOM/PIK3CD/TLR4…
GOBP_VESICLE_MEDIATED_TRANSPORT	161	-0.414449	-1.54365	0.001382	0.0386239	0.0326658	328	tags=31%, list=23%, signal=27%	EPS15/SDC4/KCNB1/MET/OLR1/BIN1/MAP2K2/ENPP2/RHOH/LYN/SPTBN1/PRKCB/ANGPT1/CREB3L2/HSPA1A/HSPA1A/HSPA1A/HSPA1A/HSPA1A/PTK2/ACKR3/CALR/CBL/SH3BP1/CAV1/ARFRP1/BTK/GRB2/EGF/IRF8/RTN3/IL13RA2/PIK3CD/TLR4/PLCG2/PIK3CG/MYD88/TGFBR2/THBS1/NOTCH1/MSN/CCL2/MAP2K1/SYK/VEGFA/PAK1/CLTA/RAC2/SERPINE1/DKK1/FCGR2B/CD22/PRKCD/BCL2L1/DNM2/PLA2G5/SFRP4
GOBP_MONONUCLEAR_CELL_DIFFERENTIATION	123	-0.431886	-1.56119	0.0015634	0.0424231	0.0358789	302	tags=36%, list=21%, signal=31%	BCL3/IL7R/POU2AF1/RHOH/LYN/IL2/CTLA4/LCK/ITK/XBP1/IKZF3/IRF1/IRF4/CD28/PTPN2/STAT5B/CD79B/NTRK1/MYC/BTK/IRF8/CD8A/CD79A/CARD11/IKZF1/PIK3CD/PLCG2/CSF1/TGFBR2/CSF1R/SYK/VEGFA/CD19/DLL4/LYL1/MFNG/INPP5D/INPP5D/PTK2B/JAK3/PTPN6/CD74/FCGR2B/HHEX/IL2RA
GOBP_NEGATIVE_REGULATION_OF_RESPONSE_TO_STIMULUS	282	-0.401193	-1.56444	6.11789e-05	0.00484923	0.00410119	320	tags=30%, list=23%, signal=30%	FZD6/HIF1A/PDGFB/SFRP2/MAPK8IP2/RRM2B/AR/BCL3/SMARCA4/IL7R/HIPK2/NOS3/RHOH/NFKBIA/LYN/IL2/PRKCB/CTLA4/AKT1/RNF213/HSPA1A/HSPA1A/HSPA1A/HSPA1A/HSPA1A/NONO/XBP1/ACKR3/CALR/FGF2/CBL/RB1/IRF4/EYA1/ATF3/TNFAIP3/GRB10/PTPN2/PFDN5/PFDN5/HGF/SH3BP1/DGKZ/WIF1/CAV1/PRKACA/PRKACA/DUSP2/SMAD3/PLAU/MYC/APOD/ESR1/CASP8/RTEL1/HSPA5/HERPUD1/SPRY4/PDCD1/PDCD1/IL13RA2/CCDC88C/PLAT/MECOM/TLR4/HDAC7/SPRY2/MCL1/PTPRO…
GOBP_LEUKOCYTE_DIFFERENTIATION	152	-0.428399	-1.58289	0.000587261	0.0217931	0.0184313	302	tags=33%, list=21%, signal=29%	BCL3/IL7R/POU2AF1/RHOH/TNFRSF11A/LYN/IL2/CTLA4/LCK/ITK/XBP1/IKZF3/IRF1/RB1/IRF4/CD28/CBFA2T3/PTPN2/STAT5B/TFE3/TFE3/CD79B/NTRK1/MYC/BTK/CASP8/IRF8/CD8A/CD79A/CARD11/IKZF1/PIK3CD/TLR4/PLCG2/CSF1/TGFBR2/CSF1R/SYK/VEGFA/CD19/DLL4/LYL1/MFNG/INPP5D/INPP5D/PTK2B/FOS/JAK3/PTPN6/CD74/FCGR2B/HHEX/IL2RA
GOBP_MAPK_CASCADE	190	-0.426381	-1.60597	0.000169184	0.0103997	0.00879541	318	tags=35%, list=23%, signal=32%	KDR/PDGFB/ALK/SFRP2/MAPK8IP2/AR/HIPK2/MAP2K2/TNFRSF11A/LYN/MADD/DAXX/DAXX/DAXX/DAXX/DAXX/DAXX/ANGPT1/ACKR3/FGF2/FGF4/NOD1/ATF3/GRB10/PTPN2/FLT1/HGF/GDF6/CAV1/DUSP2/GRM1/SMAD3/NTRK1/MYC/GRB2/EGF/PAK3/ARAF/SPRY4/ROS1/MECOM/TLR4/PLCG2/SPRY2/PIK3CG/MYD88/THBS1/CSF1R/ICAM1/MEF2C/NOTCH1/IGF1/MAP3K1/CCL2/MAP2K1/SYK/VEGFA/PAK1/TENM1/WNT7B/GADD45B/PTK2B/AKAP12/KSR1/PTPN6/PLA2G2A/CD74/DKK1/FCGR2B/IKBKB/PRK…
GOBP_ION_TRANSPORT	116	-0.45032	-1.61689	0.000798005	0.0258451	0.0218582	382	tags=38%, list=27%, signal=30%	CEBPB/MLLT6/MLLT6/CACNA2D3/BAX/PSEN1/PER1/LASP1/KCNB1/WDR1/PDGFB/MAPK8IP2/BIN1/NOS3/TNFRSF11A/EDNRB/LYN/PRKCB/AKT1/LCK/CACNA1F/FGF2/SLC7A5/FASLG/CAV1/PRKACA/PRKACA/GRM1/MYC/BTK/SLCO1B3/EGF/ACE/PLCG2/PIK3CG/MEF2C/PML/CCL2/SYK/CD19/SGK1/CXCR4/PTK2B/JAK3/PTPN6/PLA2G2A/DNM2/PLA2G5/SFRP4/FGF13
GOBP_TRANSMEMBRANE_TRANSPORT	98	-0.458781	-1.6178	0.00173949	0.0463659	0.0392135	335	tags=35%, list=24%, signal=29%	LASP1/KCNB1/WDR1/MAPK8IP2/BIN1/EDNRB/LYN/PRKCB/PIM1/AKT1/LCK/CACNA1F/FGF2/SLC7A5/GRB10/FASLG/CAV1/PRKACA/PRKACA/GRM1/MYC/SLCO1B3/HSPA5/ACE/PLCG2/PIK3CG/MCL1/THBS1/MEF2C/IGF1/PRF1/CCL2/CD19/PTK2B/PTPN6/DNM2/FGF13
GOBP_REGULATION_OF_RESPONSE_TO_STRESS	233	-0.423639	-1.62233	3.33791e-05	0.00304661	0.00257664	292	tags=29%, list=21%, signal=28%	HIPK2/NOS3/MAP2K2/NFKBIA/TNFRSF11A/EDNRB/LYN/IL2/AKT1/HSPA1A/HSPA1A/HSPA1A/HSPA1A/HSPA1A/PTK2/NONO/XBP1/ACKR3/IRF1/FGF2/RB1/EYA1/NOD1/TNFAIP3/HSP90AA1/CD28/PTPN2/HGF/GDF6/STAT5B/CAV1/SMAD3/PLAU/MYC/BTK/ESR1/CASP8/DNAJB1/RTEL1/HSPA5/PAK3/HERPUD1/CDK9/ACE/PLAT/MECOM/TLR4/PLCG2/PIK3CG/MYD88/MCL1/THBS1/MEF2C/PML/IGF1/MAP2K1/SYK/VEGFA/PAK1/WNT7B/GADD45B/CXCR4/PTK2B/RHBDF2/PTPN6/PLA2G2A/SERPINE1/CD74/F…
GOBP_RESPONSE_TO_BACTERIUM	91	-0.467917	-1.6285	0.00183038	0.0471205	0.0398517	302	tags=35%, list=21%, signal=30%	BCL3/IL7R/NOS3/NFKBIA/TNFRSF11A/EDNRB/LYN/AKT1/RNF213/PDCD1LG2/XBP1/IKZF3/NOD1/IL12RB2/TNFAIP3/FASLG/CAV1/CASP8/IRF8/ACE/TLR4/PLCG2/MYD88/GBP2/KLHL6/MEF2C/NOTCH1/CCL2/SYK/AKAP12/FOS/PLA2G2A/SERPINE1/FCGR2B/PRKCD
GOBP_METAL_ION_HOMEOSTASIS	70	-0.484181	-1.62975	0.00190136	0.0472041	0.0399224	379	tags=49%, list=27%, signal=38%	MLLT6/MLLT6/PICALM/BAX/PSEN1/HIF1A/KDR/EDNRB/LYN/IL2/PRKCB/LCK/ACKR3/CALR/FGF2/FASLG/P2RY8/P2RY8/CAV1/PRKACA/PRKACA/GRM1/SMAD3/MYC/ESR1/HERPUD1/ACE/PLCG2/NCOA4/PIK3CG/PML/CD19/CXCR4/PTK2B/JAK3/PTPN6
GOBP_NEGATIVE_REGULATION_OF_IMMUNE_SYSTEM_PROCESS	76	-0.485752	-1.65297	0.00202336	0.0491481	0.0415665	486	tags=60%, list=34%, signal=42%	SRC/SRC/ATM/PRKAR1A/SOX11/AXL/FSTL3/TRIM27/TRIM27/TRIM27/TRIM27/TRIM27/TRIM27/TRIM27/CASP3/BCL6/STAT6/TNFRSF14/TNFRSF14/RARA/TCTA/CEBPB/DUSP22/CBLB/PLCB1/SDC4/IL7R/LYN/IL2/ANGPT1/CTLA4/AKT1/PDCD1LG2/IRF1/TNFAIP3/PTPN2/DGKZ/MYC/APOD/BTK/PDCD1/PDCD1/IL13RA2/TLR4/THBS1/CCL2/SYK/INPP5D/INPP5D/RHBDF2/JAK3/PTPN6/CD74/FCGR2B/CD22/IL2RA
GOBP_REGULATION_OF_LYMPHOCYTE_ACTIVATION	107	-0.46708	-1.66606	0.000848014	0.0268865	0.022739	286	tags=35%, list=20%, signal=30%	IL7R/RHOH/LYN/IL2/CTLA4/AKT1/LCK/PDCD1LG2/XBP1/IKZF3/IRF1/IRF4/TYK2/TNFAIP3/CD28/PTPN2/STAT5B/CAV1/BTK/CARD11/TLR4/MYD88/TGFBR2/MEF2C/IGF1/CCL2/SYK/CD19/INPP5D/INPP5D/JAK3/PTPN6/RAC2/CD70/CD74/FCGR2B/CD22/IL2RA
GOBP_CYTOKINE_PRODUCTION	135	-0.458125	-1.66843	0.000256518	0.013555	0.011464	302	tags=33%, list=21%, signal=30%	BCL3/IL1RAP/POU2AF1/LYN/IL2/SPTBN1/ANGPT1/HSPA1A/HSPA1A/HSPA1A/HSPA1A/HSPA1A/PDCD1LG2/ITK/XBP1/IRF1/IRF4/NOD1/SLC7A5/IL12RB2/GATA6/TYK2/TNFAIP3/HSP90AA1/CD28/HGF/STAT5B/SMAD3/APOD/BTK/CASP8/IRF8/CARD11/PIK3CD/TLR4/HDAC7/PLCG2/PIK3CG/MYD88/THBS1/CSF1R/PML/IGF1/SYK/INPP5D/INPP5D/AKAP12/CYP1B1/JAK3/PTPN6/SERPINE1/CD74/FCGR2B
GOBP_REGULATION_OF_IMMUNE_EFFECTOR_PROCESS	61	-0.510755	-1.67448	0.00189297	0.0472041	0.0399224	277	tags=32%, list=20%, signal=27%	IL7R/LYN/IL2/ANGPT1/XBP1/IRF4/SLC7A5/CD28/STAT5B/BTK/IL13RA2/TLR4/PLCG2/ICAM1/SYK/JAK3/PTPN6/RAC2/CD74/FCGR2B/CD22/PLA2G5
GOBP_CELLULAR_RESPONSE_TO_PEPTIDE	86	-0.491113	-1.69568	0.000627869	0.02199	0.0185978	277	tags=29%, list=20%, signal=25%	LYN/PRKCB/AKT1/PTK2/XBP1/RB1/NOD1/MAX/GRB10/PTPN2/STAT5A/CCND3/STAT5B/CAV1/PKM/NTRK1/MYC/GRB2/PLAT/TLR4/ICAM1/IGF1/NGFR/CYP1B1/JAK3/FCGR2B/PRKCD
GOBP_SECRETION	101	-0.479299	-1.69867	0.000565742	0.0213002	0.0180144	281	tags=29%, list=20%, signal=25%	TNFRSF11A/EDNRB/LYN/PRKCB/XBP1/CBL/STAT5A/STAT5B/CAV1/MYC/BTK/EGF/C2CD2L/IL13RA2/ACE/PIK3CD/TLR4/PIK3CG/MEF2C/NOTCH1/IGF1/SYK/VEGFA/PAK1/SGK1/RHBDF2/RAC2/PLA2G2A/CD74/FCGR2B/PLA2G5
GOBP_LYMPHOCYTE_ACTIVATION	179	-0.455294	-1.71058	2.61954e-05	0.00246565	0.00208529	302	tags=36%, list=21%, signal=32%	BCL3/IL7R/POU2AF1/RHOH/LYN/IL2/PRKCB/CTLA4/AKT1/LCK/PDCD1LG2/ITK/XBP1/IKZF3/IRF1/LCP1/IRF4/TYK2/TNFAIP3/CD28/PTPN2/CCND3/STAT5B/CAV1/CD79B/IL21R/SMAD3/NTRK1/BTK/CASP8/IRF8/CD8A/CD79A/CARD11/IKZF1/PIK3CD/TLR4/PLCG2/PIK3CG/MYD88/TGFBR2/ICAM1/MEF2C/IGF1/PRF1/MSN/CCL2/SYK/CD19/DLL4/LYL1/MFNG/INPP5D/INPP5D/PTK2B/JAK3/PTPN6/RAC2/CD70/CD74/FCGR2B/CD22/PRKCD/HHEX/IL2RA
GOBP_LEUKOCYTE_CELL_CELL_ADHESION	83	-0.498638	-1.72057	0.000477436	0.0196991	0.0166603	413	tags=45%, list=29%, signal=34%	TNFRSF14/TNFRSF14/RARA/BCL10/CEBPB/DUSP22/CBLB/HAS2/ZBTB16/SDC4/OLR1/IL7R/RHOH/LYN/IL2/ITGA5/CTLA4/AKT1/LCK/PDCD1LG2/XBP1/IRF1/TYK2/CD28/PTPN2/STAT5B/CAV1/CARD11/TGFBR2/ICAM1/IGF1/MSN/CCL2/SYK/JAK3/PTPN6/RAC2/CD70/CD74/FCGR2B/IL2RA
GOBP_REGULATION_OF_BODY_FLUID_LEVELS	68	-0.516674	-1.73199	0.00092189	0.0286261	0.0242102	325	tags=42%, list=23%, signal=34%	MET/FZD6/HIF1A/PDGFB/NOS3/EDNRB/LYN/LCK/XBP1/GNAQ/STAT5A/DGKZ/STAT5B/CAV1/PRKACA/PRKACA/PLAU/PLAT/TLR4/TEC/PLCG2/PIK3CG/PTPRO/THBS1/SYK/VEGFA/FLI1/PTPN6/SERPINE1/PRKCD
GOBP_CELL_ACTIVATION	222	-0.454432	-1.73747	2.2401e-06	0.000374844	0.000317021	302	tags=33%, list=21%, signal=31%	BCL3/IL7R/POU2AF1/NOS3/RHOH/LYN/IL2/NDRG1/PRKCB/CTLA4/AKT1/LCK/PDCD1LG2/ITK/XBP1/IKZF3/IRF1/LCP1/CBL/IRF4/TYK2/TNFAIP3/CD28/PTPN2/DGKZ/CCND3/STAT5B/CAV1/CD79B/IL21R/SMAD3/NTRK1/BTK/CASP8/IRF8/CD8A/IL13RA2/CD79A/CARD11/IKZF1/PLAT/PIK3CD/TLR4/TEC/PLCG2/CSF1/PIK3CG/MYD88/TGFBR2/THBS1/ICAM1/MEF2C/IGF1/PRF1/MSN/CCL2/SYK/CD19/DLL4/LYL1/MFNG/INPP5D/INPP5D/PTK2B/AKAP12/JAK3/PTPN6/RAC2/PLA2G2A/CD70/CD74/F…
GOBP_LYMPHOCYTE_MEDIATED_IMMUNITY	45	-0.56032	-1.74276	0.00117313	0.035299	0.0298538	206	tags=32%, list=15%, signal=28%	CD28/STAT5B/IL21R/BTK/CD8A/IL13RA2/MYD88/ICAM1/PRF1/CD19/INPP5D/INPP5D/PTPN6/CD70/CD74/FCGR2B/PRKCD
GOBP_POSITIVE_REGULATION_OF_CELL_ACTIVATION	86	-0.505473	-1.74526	0.000273129	0.0141041	0.0119284	298	tags=32%, list=21%, signal=27%	IL7R/RHOH/LYN/IL2/AKT1/LCK/PDCD1LG2/XBP1/TYK2/CD28/STAT5B/CAV1/BTK/CARD11/TLR4/MYD88/TGFBR2/THBS1/MEF2C/IGF1/CCL2/SYK/INPP5D/INPP5D/JAK3/PTPN6/CD70/CD74/IL2RA/RPS6KA1/RPS6KA1
GOBP_POSITIVE_REGULATION_OF_CYTOKINE_PRODUCTION	90	-0.50165	-1.74969	0.000303902	0.0147637	0.0124863	302	tags=35%, list=21%, signal=30%	BCL3/IL1RAP/POU2AF1/IL2/SPTBN1/HSPA1A/HSPA1A/HSPA1A/HSPA1A/HSPA1A/ITK/XBP1/IRF1/IRF4/NOD1/SLC7A5/IL12RB2/GATA6/TYK2/HSP90AA1/CD28/HGF/STAT5B/SMAD3/CASP8/IRF8/CARD11/PIK3CD/TLR4/PLCG2/PIK3CG/MYD88/THBS1/CSF1R/SYK/AKAP12/CYP1B1/SERPINE1/CD74
GOBP_REGULATION_OF_CELL_ACTIVATION	128	-0.483537	-1.75139	2.32642e-05	0.00226038	0.0019117	298	tags=33%, list=21%, signal=29%	IL7R/NOS3/RHOH/LYN/IL2/CTLA4/AKT1/LCK/PDCD1LG2/XBP1/IKZF3/IRF1/IRF4/TYK2/TNFAIP3/CD28/PTPN2/STAT5B/CAV1/BTK/IL13RA2/CARD11/TLR4/TEC/MYD88/TGFBR2/THBS1/MEF2C/IGF1/CCL2/SYK/CD19/INPP5D/INPP5D/JAK3/PTPN6/RAC2/PLA2G2A/CD70/CD74/FCGR2B/CD22/PRKCD/IL2RA/RPS6KA1/RPS6KA1
GOBP_PHAGOCYTOSIS	43	-0.569783	-1.755	0.000786813	0.0258451	0.0218582	141	tags=35%, list=10%, signal=33%	RHOH/LYN/PTK2/CALR/SH3BP1/IRF8/TLR4/PLCG2/MYD88/THBS1/CCL2/SYK/PAK1/RAC2/FCGR2B/PRKCD/DNM2/PLA2G5
GOBP_HEMOSTASIS	43	-0.570446	-1.75704	0.00077313	0.0258451	0.0218582	320	tags=44%, list=23%, signal=36%	FZD6/PDGFB/NOS3/LYN/LCK/GNAQ/DGKZ/CAV1/PLAU/PLAT/TLR4/TEC/PLCG2/PIK3CG/THBS1/SYK/FLI1/PTPN6/SERPINE1/PRKCD
GOBP_RESPONSE_TO_INTERFERON_GAMMA	23	-0.656865	-1.76521	0.00153308	0.0419786	0.035503	231	tags=33%, list=16%, signal=28%	IRF1/PTPN2/FASLG/MYC/IRF8/TLR4/GBP2/CCL2/CIITA/CD74
GOBP_REGULATION_OF_MACROPHAGE_ACTIVATION	10	-0.795119	-1.77674	0.00138492	0.0386239	0.0326658	110	tags=40%, list=8%, signal=37%	TLR4/THBS1/CD74/FCGR2B
GOBP_INTERLEUKIN_6_PRODUCTION	24	-0.652867	-1.77742	0.00178943	0.0471205	0.0398517	300	tags=44%, list=21%, signal=35%	IL1RAP/POU2AF1/XBP1/NOD1/TNFAIP3/HGF/TLR4/PLCG2/MYD88/SYK/INPP5D/INPP5D/PTPN6/CD74
GOBP_REGULATION_OF_TRANSPORTER_ACTIVITY	31	-0.621751	-1.78308	0.00120295	0.0353709	0.0299146	177	tags=33%, list=13%, signal=30%	CAV1/PRKACA/PRKACA/PLCG2/MEF2C/CCL2/SGK1/PTK2B/PRKCD/DNM2/FGF13
GOBP_CELL_ACTIVATION_INVOLVED_IN_IMMUNE_RESPONSE	63	-0.541295	-1.78495	0.00060054	0.0217931	0.0184313	302	tags=42%, list=21%, signal=35%	BCL3/POU2AF1/LYN/IL2/XBP1/LCP1/CBL/IRF4/CD28/BTK/IRF8/IL13RA2/PIK3CD/TLR4/PLCG2/PIK3CG/MYD88/ICAM1/SYK/CD19/MFNG/PTK2B/JAK3/PTPN6/RAC2/CD74/FCGR2B
GOBP_GRANULOCYTE_MIGRATION	24	-0.656706	-1.78787	0.0014348	0.0396479	0.0335318	112	tags=58%, list=8%, signal=55%	WDR1/RHOH/CSF3R/PTK2/PIK3CD/CSF1/PIK3CG/MYD88/THBS1/CSF1R/CCL2/SYK/RAC2/CD74
GOBP_LEUKOCYTE_MIGRATION	63	-0.545352	-1.79833	0.000443023	0.0187942	0.015895	286	tags=40%, list=20%, signal=34%	RHOH/TNFRSF11A/EDNRB/LYN/AKT1/CSF3R/LCK/PTK2/CALR/FLT1/STAT5B/APOD/PIK3CD/CSF1/PIK3CG/MYD88/PTPRO/THBS1/CSF1R/ICAM1/MSN/CCL2/SYK/VEGFA/CXCR4/PTK2B/RAC2/SERPINE1/CD74
GOBP_REGULATION_OF_MUSCLE_SYSTEM_PROCESS	28	-0.638153	-1.79909	0.00118366	0.035299	0.0298538	185	tags=34%, list=13%, signal=31%	JARID2/CAV1/PRKACA/PRKACA/SMAD3/CDK9/PIK3CG/NOTCH1/IGF1/FGF13
HALLMARK_IL2_STAT5_SIGNALING	39	-0.596834	-1.79933	0.00131071	0.0375985	0.0317986	292	tags=42%, list=21%, signal=35%	HIPK2/RHOH/NDRG1/PIM1/CTLA4/XBP1/IRF4/CCND3/CD79B/MYC/IRF8/SPRY4/IKZF2/CSF1/GADD45B/BCL2L1/IL2RA
GOBP_NEUTROPHIL_MIGRATION	17	-0.707529	-1.80309	0.00180031	0.0471205	0.0398517	112	tags=59%, list=8%, signal=55%	WDR1/RHOH/CSF3R/PIK3CD/PIK3CG/MYD88/CCL2/SYK/RAC2/CD74
GOBP_RESPONSE_TO_CYTOKINE	172	-0.483153	-1.80545	1.6479e-06	0.00029197	0.00024693	323	tags=37%, list=23%, signal=33%	BAG4/STAT4/HIF1A/PDGFB/AFF3/IL1RAP/IL7R/NFKBIA/TNFRSF11A/ANGPT1/AKT1/CSF3R/HSPA1A/HSPA1A/HSPA1A/HSPA1A/HSPA1A/XBP1/ACKR3/IRF1/TNFRSF17/FGF4/CBL/IL12RB2/TYK2/TNFAIP3/PTPN2/STAT5A/FASLG/JARID2/STAT5B/CAV1/IL21R/PRKACA/PRKACA/MYC/BTK/CASP8/IRF8/HSPA5/SPRY4/CDK9/IL13RA2/TLR4/SPRY2/CSF1/MYD88/MCL1/THBS1/GBP2/CSF1R/ICAM1/PML/NOTCH1/CCL2/SYK/CXCR4/CIITA/PTK2B/EPOR/AKAP12/FOS/CYP1B1/JAK3/PTPN6/CD70/CD74/…
GOBP_CYTOKINE_MEDIATED_SIGNALING_PATHWAY	98	-0.512766	-1.80817	4.35268e-05	0.00364581	0.00308341	321	tags=41%, list=23%, signal=34%	STAT4/HIF1A/PDGFB/IL1RAP/IL7R/NFKBIA/TNFRSF11A/ANGPT1/AKT1/CSF3R/HSPA1A/HSPA1A/HSPA1A/HSPA1A/HSPA1A/ACKR3/IRF1/TNFRSF17/CBL/IL12RB2/TYK2/TNFAIP3/PTPN2/STAT5A/STAT5B/CAV1/IL21R/PRKACA/PRKACA/CASP8/IL13RA2/CSF1/MYD88/CSF1R/NOTCH1/CCL2/SYK/CXCR4/PTK2B/EPOR/JAK3/PTPN6/CD70/CD74/IKBKB/IL2RA
GOBP_IMMUNE_RESPONSE_REGULATING_CELL_SURFACE_RECEPTOR_SIGNALING_PATHWAY	64	-0.546247	-1.80843	0.000353129	0.0161308	0.0136425	277	tags=46%, list=20%, signal=39%	LYN/PRKCB/CTLA4/LCK/PTK2/ITK/CD28/PTPN2/DGKZ/CD79B/BTK/CD8A/PAK3/CD79A/CARD11/PIK3CD/TEC/PLCG2/KLHL6/MEF2C/MAP3K1/SYK/PAK1/CD19/INPP5D/INPP5D/PTPN6/FCGR2B/CD22/IKBKB/PRKCD
GOBP_POSITIVE_REGULATION_OF_CHEMOKINE_PRODUCTION	14	-0.739165	-1.80953	0.00189731	0.0472041	0.0399224	110	tags=24%, list=8%, signal=22%	TLR4/MYD88/CSF1R/SYK/CD74
GOBP_POSITIVE_REGULATION_OF_LEUKOCYTE_MIGRATION	26	-0.650368	-1.81469	0.00181974	0.0471205	0.0398517	105	tags=26%, list=7%, signal=25%	CSF1/THBS1/CSF1R/ICAM1/VEGFA/PTK2B/RAC2/SERPINE1/CD74
GOBP_REACTIVE_NITROGEN_SPECIES_METABOLIC_PROCESS	20	-0.686935	-1.81519	0.00083142	0.0266408	0.0225312	291	tags=33%, list=21%, signal=27%	NOS3/AKT1/HSP90AA1/CAV1/SMAD3/TLR4/PTK2B/CYP1B1/DNM2
LTE2_UP.V1_UP	15	-0.733025	-1.81584	0.00158073	0.0425103	0.0359526	129	tags=64%, list=9%, signal=59%	CYFIP2/TFPT/TFPT/TFPT/TFPT/TFPT/TFPT/TFPT/TFPT/TFPT/TFPT/ASPH/CXCR4/CHST11/AKAP12/CYP1B1
HALLMARK_ALLOGRAFT_REJECTION	53	-0.56929	-1.81639	0.000295808	0.0147637	0.0124863	321	tags=43%, list=23%, signal=35%	STAT4/HIF1A/BCL3/LYN/IL2/PRKCB/AKT1/LCK/ITK/IRF4/CD28/FASLG/CCND3/IRF8/CD8A/CD79A/CSF1/GBP2/ICAM1/PRF1/CCL2/PTPN6/CD74/FCGR2B/IKBKB/IL2RA
GOBP_ACTIVATION_OF_PROTEIN_KINASE_ACTIVITY	35	-0.613966	-1.81742	0.000625878	0.02199	0.0185978	274	tags=41%, list=19%, signal=34%	MADD/DAXX/DAXX/DAXX/DAXX/DAXX/DAXX/ANGPT1/EGF/TNFRSF10B/TGFBR2/IGF1/MAP2K1/VEGFA/PTK2B/PRKCD/FGF13
GOBP_REGULATION_OF_LEUKOCYTE_MIGRATION	36	-0.615281	-1.82357	0.000497175	0.0199666	0.0168865	286	tags=41%, list=20%, signal=34%	RHOH/LYN/AKT1/PTK2/CALR/APOD/CSF1/MYD88/THBS1/CSF1R/ICAM1/MSN/CCL2/VEGFA/PTK2B/RAC2/SERPINE1/CD74
GOBP_CELL_KILLING	18	-0.706001	-1.82623	0.00136017	0.0386239	0.0326658	98	tags=44%, list=7%, signal=42%	STAT5B/MYD88/ICAM1/PRF1/SYK/PTPN6/FCGR2B/BCL2L1
GOBP_REGULATION_OF_LEUKOCYTE_CHEMOTAXIS	21	-0.687682	-1.82649	0.000945084	0.0290469	0.0245661	105	tags=57%, list=7%, signal=54%	LYN/PTK2/CALR/CSF1/THBS1/CSF1R/CCL2/VEGFA/PTK2B/RAC2/SERPINE1/CD74
GOBP_CELL_CHEMOTAXIS	58	-0.56556	-1.82763	0.000239693	0.0132725	0.0112251	325	tags=52%, list=23%, signal=42%	MET/KDR/PDGFB/TNFRSF11A/EDNRB/LYN/CSF3R/PTK2/ACKR3/CALR/FGF2/FGF4/FLT1/HGF/PIK3CD/CSF1/PIK3CG/PTPRO/THBS1/CSF1R/NOTCH1/CCL2/SYK/VEGFA/CXCR4/PTK2B/RAC2/SERPINE1/CD74/PRKCD
GOBP_NEGATIVE_REGULATION_OF_ENDOTHELIAL_CELL_PROLIFERATION	12	-0.774359	-1.83232	0.00120956	0.0353709	0.0299146	203	tags=37%, list=14%, signal=32%	FLT1/CAV1/THBS1/MEF2C/NGFR/CCL2/DLL4
GOBP_ADAPTIVE_IMMUNE_RESPONSE_BASED_ON_SOMATIC_RECOMBINATION_OF_IMMUNE_RECEPTORS_BUILT_FROM_IMMUNOGLOBULIN_SUPERFAMILY_DOMAINS	55	-0.57286	-1.83348	0.000241476	0.0132725	0.0112251	220	tags=36%, list=16%, signal=32%	IRF4/TNFAIP3/CD28/IL21R/BTK/CD8A/IL13RA2/TLR4/MYD88/ICAM1/KLHL6/MEF2C/NOTCH1/PRF1/CD19/INPP5D/INPP5D/JAK3/PTPN6/CD70/CD74/FCGR2B/PRKCD
GOBP_BIOLOGICAL_PROCESS_INVOLVED_IN_INTERSPECIES_INTERACTION_BETWEEN_ORGANISMS	199	-0.486078	-1.83616	2.07956e-07	4.81819e-05	4.07493e-05	302	tags=34%, list=21%, signal=32%	BCL3/SMARCA4/IL1RAP/IL7R/POU2AF1/NOS3/NFKBIA/TNFRSF11A/EDNRB/LYN/ITGA5/AKT1/RNF213/LCK/HSPA1A/HSPA1A/HSPA1A/HSPA1A/HSPA1A/PDCD1LG2/PTK2/NONO/XBP1/IKZF3/IRF1/CBL/IRF4/NOD1/IL12RB2/GATA6/TYK2/TNFAIP3/HSP90AA1/PTPN2/FASLG/STAT5B/CAV1/SMAD3/MYC/BTK/CASP8/IRF8/PAK3/CDK9/ACE/PIK3CD/TLR4/PLCG2/CSF1/PIK3CG/MYD88/GBP2/CSF1R/ICAM1/KLHL6/MEF2C/PML/NOTCH1/PRF1/CCL2/SYK/PAK1/CXCR4/CIITA/PTK2B/AKAP12/FOS/JAK3/…
HALLMARK_TNFA_SIGNALING_VIA_NFKB	59	-0.566266	-1.83817	0.000124823	0.00874341	0.00739465	342	tags=42%, list=24%, signal=33%	PER1/BCL2A1/SDC4/ETS2/OLR1/BCL3/IL7R/NFKBIA/ACKR3/IRF1/BTG2/ATF3/TNFAIP3/STAT5A/DUSP2/SMAD3/PLAU/MYC/CSF1/MCL1/ICAM1/CEBPD/CCL2/VEGFA/GADD45B/SGK1/FOS/SERPINE1
GOBP_POSITIVE_REGULATION_OF_INFLAMMATORY_RESPONSE	23	-0.685274	-1.84156	0.000563738	0.0213002	0.0180144	283	tags=40%, list=20%, signal=33%	NFKBIA/TNFRSF11A/IL2/CD28/STAT5B/BTK/ACE/TLR4/PLCG2/PIK3CG/PLA2G2A/SERPINE1
GOBP_GRANULOCYTE_CHEMOTAXIS	20	-0.699642	-1.84877	0.000518013	0.0201681	0.0170569	112	tags=55%, list=8%, signal=51%	CSF3R/PTK2/PIK3CD/CSF1/PIK3CG/THBS1/CSF1R/CCL2/SYK/RAC2/CD74
GOBP_B_CELL_RECEPTOR_SIGNALING_PATHWAY	25	-0.672434	-1.85266	0.000349021	0.0161308	0.0136425	277	tags=72%, list=20%, signal=59%	LYN/PRKCB/CTLA4/LCK/ITK/CD79B/BTK/CD79A/PIK3CD/TEC/PLCG2/KLHL6/MEF2C/SYK/CD19/PTPN6/FCGR2B/CD22
HALLMARK_INTERFERON_GAMMA_RESPONSE	40	-0.612945	-1.85985	0.000302491	0.0147637	0.0124863	321	tags=48%, list=23%, signal=38%	STAT4/HIF1A/NFKBIA/PIM1/RNF213/IRF1/IRF4/NOD1/TNFAIP3/PTPN2/CASP8/IRF8/MYD88/ICAM1/PML/CCL2/CIITA/PTPN6/CD74
ERBB2_UP.V1_UP	20	-0.703848	-1.85989	0.000436027	0.0187616	0.0158675	77	tags=35%, list=5%, signal=34%	ETV5/ASPH/CXCR4/CHST11/CYP1B1/HEY1/FGF13
GOBP_POSITIVE_REGULATION_OF_PHAGOCYTOSIS	14	-0.762786	-1.86735	0.000762751	0.0258451	0.0218582	107	tags=29%, list=8%, signal=27%	CALR/PLCG2/CCL2/FCGR2B/DNM2/PLA2G5
GOBP_LEUKOCYTE_DEGRANULATION	16	-0.745311	-1.86809	0.000490605	0.0199666	0.0168865	277	tags=56%, list=20%, signal=46%	LYN/CBL/BTK/IL13RA2/PIK3CD/PIK3CG/SYK/RAC2/FCGR2B
GOBP_REGULATION_OF_REACTIVE_OXYGEN_SPECIES_METABOLIC_PROCESS	30	-0.657842	-1.87009	0.00038251	0.016943	0.0143293	145	tags=27%, list=10%, signal=25%	GRB2/TLR4/PLCG2/TGFBR2/THBS1/SYK/PTK2B/CYP1B1/RAC2/PRKCD
GOBP_POSITIVE_REGULATION_OF_IMMUNE_RESPONSE	94	-0.534866	-1.87015	1.54019e-05	0.00159968	0.00135291	277	tags=37%, list=20%, signal=32%	LYN/IL2/PRKCB/CTLA4/LCK/PTK2/ITK/NONO/XBP1/HSP90AA1/CD28/PTPN2/DGKZ/STAT5B/CD79B/BTK/CD8A/PAK3/CD79A/CARD11/PIK3CD/TLR4/TEC/PLCG2/KLHL6/MEF2C/SYK/PAK1/CD19/INPP5D/INPP5D/PTPN6/CD74/FCGR2B/CD22/IKBKB/PRKCD/PLA2G5
GOBP_POSITIVE_REGULATION_OF_RESPONSE_TO_EXTERNAL_STIMULUS	75	-0.551379	-1.87282	3.57628e-05	0.00316817	0.00267944	283	tags=40%, list=20%, signal=34%	NFKBIA/TNFRSF11A/LYN/IL2/PTK2/NONO/CALR/FGF2/NOD1/HSP90AA1/CD28/STAT5B/SMAD3/BTK/PAK3/ACE/TLR4/PLCG2/CSF1/PIK3CG/THBS1/CSF1R/SYK/VEGFA/PAK1/CXCR4/PTK2B/RAC2/PLA2G2A/SERPINE1/CD74/IKBKB/PLA2G5
GOBP_LIPID_LOCALIZATION	41	-0.614019	-1.87329	0.000151746	0.00972463	0.00822451	283	tags=38%, list=20%, signal=31%	NFKBIA/TNFRSF11A/AKT1/RNF213/PTPN2/FASLG/STAT5B/CAV1/APOD/SLCO1B3/EGF/C2CD2L/ACE/THBS1/SYK/PLA2G2A/PRKCD/PLA2G5
GOBP_LONG_CHAIN_FATTY_ACID_TRANSPORT	11	-0.814504	-1.87381	0.000613145	0.0219856	0.0185941	125	tags=55%, list=9%, signal=50%	AKT1/ACE/THBS1/SYK/PLA2G2A/PLA2G5
GOBP_NEGATIVE_REGULATION_OF_INFLAMMATORY_RESPONSE	23	-0.697293	-1.87386	0.000317148	0.0151627	0.0128237	277	tags=52%, list=20%, signal=43%	LYN/IL2/RB1/TNFAIP3/PTPN2/HGF/SMAD3/IGF1/SYK/RHBDF2/FCGR2B/PRKCD/IL2RA
GOBP_REACTIVE_OXYGEN_SPECIES_METABOLIC_PROCESS	34	-0.636624	-1.87733	0.000252752	0.013555	0.011464	145	tags=27%, list=10%, signal=25%	GRB2/TPO/TLR4/PLCG2/TGFBR2/THBS1/SYK/PTK2B/CYP1B1/RAC2/PRKCD
GOBP_REGULATION_OF_IMMUNE_SYSTEM_PROCESS	247	-0.486716	-1.87739	8.65454e-09	6.51687e-06	5.51158e-06	286	tags=33%, list=20%, signal=33%	RHOH/NFKBIA/ACVR1B/LYN/IL2/PRKCB/ANGPT1/CTLA4/AKT1/CSF3R/LCK/HSPA1A/HSPA1A/HSPA1A/HSPA1A/HSPA1A/PDCD1LG2/PTK2/ITK/NONO/XBP1/IKZF3/IRF1/CALR/RB1/IRF4/NOD1/SLC7A5/GATA6/TYK2/TNFAIP3/HSP90AA1/CD28/PTPN2/DGKZ/STAT5B/CAV1/TFE3/TFE3/CD79B/SMAD3/MYC/APOD/BTK/ESR1/CASP8/CD8A/PAK3/PDCD1/PDCD1/IL13RA2/CD79A/CARD11/PIK3CD/TLR4/TEC/PLCG2/CSF1/MYD88/TGFBR2/THBS1/CSF1R/ICAM1/KLHL6/MEF2C/IGF1/MAP3K1/MSN/CCL2/SY…
GOBP_ANTIGEN_RECEPTOR_MEDIATED_SIGNALING_PATHWAY	47	-0.600619	-1.87931	0.000218289	0.012644	0.0106935	277	tags=53%, list=20%, signal=44%	LYN/PRKCB/CTLA4/LCK/ITK/CD28/PTPN2/DGKZ/CD79B/BTK/CD8A/CD79A/CARD11/PIK3CD/TEC/PLCG2/KLHL6/MEF2C/SYK/CD19/INPP5D/INPP5D/PTPN6/FCGR2B/CD22/IKBKB
ALK_DN.V1_DN	11	-0.817681	-1.88112	0.000511607	0.0201681	0.0170569	75	tags=42%, list=5%, signal=40%	COL9A3/INPP5D/INPP5D/PTK2B/FOS
GOBP_MYELOID_LEUKOCYTE_MEDIATED_IMMUNITY	20	-0.712376	-1.88242	0.000276276	0.0141041	0.0119284	324	tags=60%, list=23%, signal=47%	WDR1/LYN/CBL/BTK/IL13RA2/ACE/PIK3CD/PIK3CG/MYD88/SYK/RAC2/FCGR2B
GOBP_ORGANIC_ACID_TRANSPORT	25	-0.683817	-1.88402	0.000195096	0.0115221	0.00974472	281	tags=34%, list=20%, signal=28%	TNFRSF11A/AKT1/SLC7A5/GRM1/MYC/SLCO1B3/ACE/THBS1/SYK/PLA2G2A/PLA2G5
GOBP_B_CELL_DIFFERENTIATION	48	-0.598956	-1.88416	0.000146745	0.00960861	0.00812639	234	tags=44%, list=17%, signal=38%	XBP1/IKZF3/PTPN2/STAT5B/CD79B/NTRK1/BTK/IRF8/CD79A/CARD11/PLCG2/SYK/CD19/LYL1/MFNG/INPP5D/INPP5D/PTK2B/JAK3/PTPN6/FCGR2B/HHEX
GOBP_MAST_CELL_ACTIVATION_INVOLVED_IN_IMMUNE_RESPONSE	15	-0.761653	-1.88676	0.00046584	0.0194876	0.0164815	277	tags=60%, list=20%, signal=49%	LYN/CBL/BTK/IL13RA2/PIK3CD/PIK3CG/SYK/PTPN6/RAC2
GOBP_FATTY_ACID_TRANSPORT	14	-0.771878	-1.88961	0.00052228	0.0201681	0.0170569	281	tags=50%, list=20%, signal=40%	TNFRSF11A/AKT1/ACE/THBS1/SYK/PLA2G2A/PLA2G5
GOBP_POSITIVE_REGULATION_OF_DEFENSE_RESPONSE	47	-0.604864	-1.89259	0.000155036	0.00972849	0.00822777	283	tags=40%, list=20%, signal=33%	NFKBIA/TNFRSF11A/LYN/IL2/NONO/NOD1/HSP90AA1/CD28/STAT5B/BTK/PAK3/ACE/TLR4/PLCG2/PIK3CG/MEF2C/SYK/PAK1/PLA2G2A/SERPINE1/IKBKB/PLA2G5
GOBP_MONOCARBOXYLIC_ACID_TRANSPORT	12	-0.80356	-1.90142	0.000364269	0.0163758	0.0138497	159	tags=32%, list=11%, signal=28%	MYC/SLCO1B3/ACE/SYK/PLA2G2A/PLA2G5
GOBP_REGULATION_OF_B_CELL_PROLIFERATION	23	-0.708734	-1.90461	0.000192491	0.0115221	0.00974472	277	tags=54%, list=20%, signal=44%	LYN/IL2/CTLA4/IKZF3/BTK/CARD11/TLR4/MEF2C/INPP5D/INPP5D/CD74/FCGR2B/CD22
REACTOME_CYTOKINE_SIGNALING_IN_IMMUNE_SYSTEM	174	-0.50919	-1.90835	7.4707e-08	2.81272e-05	2.37883e-05	307	tags=36%, list=22%, signal=33%	TNFRSF6B/SMARCA4/IL1RAP/IL7R/NFKBIA/TNFRSF11A/LYN/IL2/PIM1/AKT1/CSF3R/LCK/IRF1/TNFRSF17/FGF2/LCP1/CBL/IRF4/NOD1/IL12RB2/TYK2/HSP90AA1/GRB10/PTPN2/HGF/STAT5A/FASLG/STAT5B/IL21R/PRKACA/PRKACA/EIF4A2/SMAD3/MYC/GRB2/AIP/IRF8/IL13RA2/PIK3CD/TEC/CSF1/LAMA5/MYD88/MCL1/GBP2/CSF1R/ICAM1/MEF2C/CEBPD/PML/MSN/CCL2/MAP2K1/SYK/VEGFA/INPP5D/INPP5D/CIITA/PTK2B/FOS/JAK3/PTPN6/CD70/IKBKB/PRKCD/BCL2L1/IL2RA/RPS6KA1…
GOBP_REGULATION_OF_IMMUNE_RESPONSE	142	-0.519893	-1.91078	1.36161e-07	3.53063e-05	2.98599e-05	283	tags=37%, list=20%, signal=33%	NFKBIA/LYN/IL2/PRKCB/CTLA4/LCK/HSPA1A/HSPA1A/HSPA1A/HSPA1A/HSPA1A/PTK2/ITK/NONO/XBP1/IRF1/IRF4/NOD1/GATA6/TNFAIP3/HSP90AA1/CD28/PTPN2/DGKZ/STAT5B/CAV1/CD79B/SMAD3/BTK/ESR1/CASP8/CD8A/PAK3/PDCD1/PDCD1/IL13RA2/CD79A/CARD11/PIK3CD/TLR4/TEC/PLCG2/MYD88/KLHL6/MEF2C/MAP3K1/SYK/PAK1/CD19/INPP5D/INPP5D/RHBDF2/JAK3/PTPN6/RAC2/CD74/FCGR2B/CD22/IKBKB/PRKCD/PLA2G5
GOBP_NEUTROPHIL_CHEMOTAXIS	13	-0.789783	-1.91317	0.000696893	0.0241269	0.0204051	112	tags=54%, list=8%, signal=50%	CSF3R/PIK3CD/PIK3CG/CCL2/SYK/RAC2/CD74
GOBP_REGULATION_OF_RESPONSE_TO_EXTERNAL_STIMULUS	148	-0.518679	-1.91514	1.40568e-07	3.53063e-05	2.98599e-05	241	tags=34%, list=17%, signal=32%	PTK2/NONO/IRF1/CALR/FGF2/FGF4/RB1/NOD1/GATA6/TNFAIP3/HSP90AA1/CD28/PTPN2/HGF/STAT5B/CAV1/SMAD3/PLAU/BTK/ESR1/CASP8/PAK3/ACE/PLAT/TLR4/PLCG2/CSF1/PIK3CG/MYD88/TGFBR2/PTPRO/THBS1/CSF1R/NOTCH1/IGF1/CCL2/MAP2K1/SYK/VEGFA/PAK1/CXCR4/PTK2B/RHBDF2/PTPN6/RAC2/PLA2G2A/ST6GAL1/SERPINE1/CD74/FCGR2B/IKBKB/PRKCD/IL2RA/PLA2G5
GOBP_POSITIVE_REGULATION_OF_T_CELL_PROLIFERATION	23	-0.715031	-1.92153	0.000139553	0.00934074	0.00789984	276	tags=52%, list=20%, signal=43%	IL2/PDCD1LG2/TYK2/CD28/STAT5B/CARD11/TGFBR2/IGF1/SYK/JAK3/CD70/IL2RA
GOBP_MYELOID_CELL_ACTIVATION_INVOLVED_IN_IMMUNE_RESPONSE	19	-0.737368	-1.9255	0.000600395	0.0217931	0.0184313	277	tags=58%, list=20%, signal=47%	LYN/CBL/BTK/IL13RA2/PIK3CD/PLCG2/PIK3CG/MYD88/SYK/PTPN6/RAC2
LEF1_UP.V1_UP	31	-0.673116	-1.93039	0.000134135	0.00918218	0.00776574	251	tags=51%, list=18%, signal=43%	LCK/HSPA1A/HSPA1A/HSPA1A/HSPA1A/HSPA1A/DLL3/GNG4/LMO2/COL9A3/PRF1/MSN/CXCR4/CHST11/AKAP12/SERPINE1/DKK1/FGF13
GOBP_IMMUNE_EFFECTOR_PROCESS	99	-0.545695	-1.93049	2.73917e-06	0.000412519	0.000348884	302	tags=39%, list=21%, signal=33%	BCL3/IL7R/POU2AF1/LYN/IL2/ANGPT1/PTK2/XBP1/LCP1/CBL/IRF4/SLC7A5/CD28/STAT5B/IL21R/BTK/IRF8/CD8A/IL13RA2/ACE/PIK3CD/TLR4/PLCG2/PIK3CG/MYD88/ICAM1/PRF1/SYK/PAK1/CD19/MFNG/INPP5D/INPP5D/PTK2B/JAK3/PTPN6/RAC2/CD70/CD74/FCGR2B/CD22/PRKCD/PLA2G5
GOBP_REGULATION_OF_INNATE_IMMUNE_RESPONSE	37	-0.646332	-1.93202	6.90625e-05	0.00533375	0.00451097	235	tags=42%, list=17%, signal=36%	NONO/IRF1/TNFAIP3/HSP90AA1/PTPN2/STAT5B/CASP8/PAK3/TLR4/PLCG2/SYK/PAK1/PTPN6/FCGR2B/IKBKB/PLA2G5
GOBP_IMMUNE_RESPONSE_REGULATING_SIGNALING_PATHWAY	86	-0.561383	-1.93831	2.67832e-06	0.000412519	0.000348884	283	tags=45%, list=20%, signal=39%	NFKBIA/LYN/PRKCB/CTLA4/LCK/HSPA1A/HSPA1A/HSPA1A/HSPA1A/HSPA1A/PTK2/ITK/IRF1/IRF4/NOD1/TNFAIP3/CD28/PTPN2/DGKZ/CAV1/CD79B/BTK/ESR1/CD8A/PAK3/CD79A/CARD11/PIK3CD/TLR4/TEC/PLCG2/MYD88/KLHL6/MEF2C/MAP3K1/SYK/PAK1/CD19/INPP5D/INPP5D/PTPN6/FCGR2B/CD22/IKBKB/PRKCD
GOBP_REGULATION_OF_B_CELL_ACTIVATION	37	-0.649265	-1.94079	6.05887e-05	0.00484923	0.00410119	277	tags=53%, list=20%, signal=43%	LYN/IL2/CTLA4/XBP1/IKZF3/TNFAIP3/CD28/STAT5B/BTK/CARD11/TLR4/MEF2C/SYK/CD19/INPP5D/INPP5D/PTPN6/CD74/FCGR2B/CD22
GOBP_REGULATION_OF_INFLAMMATORY_RESPONSE	62	-0.597634	-1.96237	7.42827e-06	0.000860537	0.00072779	283	tags=38%, list=20%, signal=32%	NFKBIA/TNFRSF11A/EDNRB/LYN/IL2/RB1/TNFAIP3/CD28/PTPN2/HGF/STAT5B/SMAD3/BTK/ESR1/ACE/TLR4/PLCG2/PIK3CG/MYD88/IGF1/SYK/RHBDF2/PLA2G2A/SERPINE1/FCGR2B/PRKCD/IL2RA
GOBP_MYELOID_LEUKOCYTE_MIGRATION	40	-0.647744	-1.96544	4.35754e-05	0.00364581	0.00308341	324	tags=60%, list=23%, signal=48%	WDR1/PDGFB/RHOH/TNFRSF11A/EDNRB/LYN/CSF3R/PTK2/FLT1/STAT5B/PIK3CD/CSF1/PIK3CG/MYD88/PTPRO/THBS1/CSF1R/CCL2/SYK/VEGFA/PTK2B/RAC2/SERPINE1/CD74
GOBP_REGULATION_OF_DEFENSE_RESPONSE	95	-0.560699	-1.96606	8.26421e-07	0.000165945	0.000140347	283	tags=37%, list=20%, signal=32%	NFKBIA/TNFRSF11A/EDNRB/LYN/IL2/NONO/IRF1/RB1/NOD1/TNFAIP3/HSP90AA1/CD28/PTPN2/HGF/STAT5B/SMAD3/BTK/ESR1/CASP8/PAK3/ACE/TLR4/PLCG2/PIK3CG/MYD88/MEF2C/IGF1/SYK/PAK1/RHBDF2/PTPN6/PLA2G2A/SERPINE1/FCGR2B/IKBKB/PRKCD/IL2RA/PLA2G5
GOBP_REGULATION_OF_LEUKOCYTE_PROLIFERATION	69	-0.587548	-1.97039	6.32141e-06	0.000793337	0.000670957	277	tags=46%, list=20%, signal=39%	LYN/IL2/CTLA4/PDCD1LG2/PTK2/IKZF3/IRF1/TYK2/TNFAIP3/CD28/STAT5B/BTK/CARD11/TLR4/CSF1/MYD88/TGFBR2/CSF1R/MEF2C/IGF1/SYK/INPP5D/INPP5D/JAK3/PTPN6/RAC2/ST6GAL1/CD70/CD74/FCGR2B/CD22/HHEX/IL2RA
GOBP_ANTIGEN_PROCESSING_AND_PRESENTATION	12	-0.833209	-1.97157	0.000107227	0.00768967	0.00650346	230	tags=83%, list=16%, signal=70%	CALR/NOD1/CD8A/ACE/THBS1/ICAM1/CD74/FCGR2B/IKBKB/DNM2
GOBP_LEUKOCYTE_MEDIATED_IMMUNITY	62	-0.601863	-1.97626	5.73326e-06	0.000750808	0.000634988	223	tags=37%, list=16%, signal=33%	CBL/CD28/STAT5B/IL21R/BTK/CD8A/IL13RA2/ACE/PIK3CD/TLR4/PLCG2/PIK3CG/MYD88/ICAM1/PRF1/SYK/CD19/INPP5D/INPP5D/JAK3/PTPN6/RAC2/CD70/CD74/FCGR2B/PRKCD
GOBP_MAST_CELL_ACTIVATION	19	-0.757313	-1.97758	0.00024236	0.0132725	0.0112251	286	tags=60%, list=20%, signal=49%	RHOH/LYN/NDRG1/CBL/BTK/IL13RA2/PIK3CD/PIK3CG/SYK/PTPN6/RAC2/FCGR2B
GOBP_POSITIVE_REGULATION_OF_REACTIVE_OXYGEN_SPECIES_METABOLIC_PROCESS	18	-0.766114	-1.98172	7.69051e-05	0.00564971	0.00477818	145	tags=50%, list=10%, signal=45%	GRB2/TLR4/PLCG2/TGFBR2/THBS1/SYK/PTK2B/CYP1B1/PRKCD
GOBP_ACTIVATION_OF_IMMUNE_RESPONSE	65	-0.596595	-1.98318	1.15406e-05	0.00124144	0.00104994	277	tags=49%, list=20%, signal=41%	LYN/PRKCB/CTLA4/LCK/PTK2/ITK/NONO/HSP90AA1/CD28/PTPN2/DGKZ/CD79B/BTK/CD8A/PAK3/CD79A/CARD11/PIK3CD/TLR4/TEC/PLCG2/KLHL6/MEF2C/SYK/PAK1/CD19/INPP5D/INPP5D/PTPN6/FCGR2B/CD22/IKBKB/PRKCD
REACTOME_INTERLEUKIN_4_AND_INTERLEUKIN_13_SIGNALING	48	-0.634807	-1.99694	1.82783e-05	0.00183514	0.00155205	257	tags=35%, list=18%, signal=29%	PIM1/AKT1/FGF2/IRF4/TYK2/HSP90AA1/HGF/FASLG/MYC/IL13RA2/LAMA5/MCL1/ICAM1/CEBPD/CCL2/VEGFA/FOS/JAK3/BCL2L1
GOBP_LEUKOCYTE_PROLIFERATION	89	-0.573971	-1.99698	1.23817e-06	0.000233086	0.00019713	277	tags=44%, list=20%, signal=38%	LYN/IL2/CTLA4/PDCD1LG2/PTK2/IKZF3/IRF1/TYK2/TNFAIP3/CD28/CCND3/STAT5B/BTK/ACE/CD79A/CARD11/TLR4/CSF1/PIK3CG/MYD88/TGFBR2/CSF1R/MEF2C/IGF1/MSN/SYK/CD19/INPP5D/INPP5D/JAK3/PTPN6/RAC2/ST6GAL1/CD70/CD74/FCGR2B/CD22/PRKCD/HHEX/IL2RA
GOBP_DEFENSE_RESPONSE_TO_OTHER_ORGANISM	116	-0.557748	-2.00261	6.11835e-08	2.63264e-05	2.22653e-05	253	tags=32%, list=18%, signal=29%	RNF213/LCK/PTK2/NONO/IRF1/IRF4/NOD1/TYK2/TNFAIP3/HSP90AA1/PTPN2/FASLG/STAT5B/MYC/BTK/CASP8/IRF8/PAK3/PIK3CD/TLR4/PLCG2/CSF1/PIK3CG/MYD88/GBP2/CSF1R/PML/PRF1/CCL2/SYK/PAK1/CIITA/PTK2B/JAK3/PTPN6/PLA2G2A/SERPINE1/CD74/FCGR2B/IKBKB/PRKCD/BCL2L1/PLA2G5
REACTOME_SIGNALING_BY_INTERLEUKINS	129	-0.557368	-2.01499	4.3693e-08	2.4167e-05	2.0439e-05	301	tags=40%, list=21%, signal=35%	SMARCA4/IL1RAP/IL7R/NFKBIA/LYN/IL2/PIM1/AKT1/CSF3R/LCK/FGF2/LCP1/CBL/IRF4/NOD1/IL12RB2/TYK2/HSP90AA1/PTPN2/HGF/STAT5A/FASLG/STAT5B/IL21R/PRKACA/PRKACA/SMAD3/MYC/GRB2/AIP/IL13RA2/PIK3CD/TEC/CSF1/LAMA5/MYD88/MCL1/CSF1R/ICAM1/MEF2C/CEBPD/MSN/CCL2/MAP2K1/SYK/VEGFA/INPP5D/INPP5D/PTK2B/FOS/JAK3/PTPN6/IKBKB/BCL2L1/IL2RA/RPS6KA1/RPS6KA1
GOBP_B_CELL_PROLIFERATION	32	-0.702248	-2.01958	1.09173e-05	0.00121789	0.00103002	298	tags=55%, list=21%, signal=44%	IL7R/LYN/IL2/CTLA4/IKZF3/BTK/CD79A/CARD11/TLR4/MEF2C/CD19/INPP5D/INPP5D/CD70/CD74/FCGR2B/CD22/PRKCD
GOBP_POSITIVE_REGULATION_OF_LEUKOCYTE_PROLIFERATION	43	-0.657259	-2.02443	5.1643e-06	0.00070704	0.000597972	277	tags=49%, list=20%, signal=40%	LYN/IL2/PDCD1LG2/PTK2/TYK2/CD28/STAT5B/CARD11/TLR4/CSF1/MYD88/TGFBR2/CSF1R/MEF2C/IGF1/SYK/JAK3/ST6GAL1/CD70/CD74/IL2RA
GOBP_LEUKOCYTE_CHEMOTAXIS	36	-0.685556	-2.03185	6.80374e-06	0.000819715	0.000693266	281	tags=58%, list=20%, signal=48%	TNFRSF11A/EDNRB/LYN/CSF3R/PTK2/CALR/FLT1/PIK3CD/CSF1/PIK3CG/PTPRO/THBS1/CSF1R/CCL2/SYK/VEGFA/CXCR4/PTK2B/RAC2/SERPINE1/CD74
GOBP_INFLAMMATORY_RESPONSE	106	-0.570471	-2.03537	1.33761e-07	3.53063e-05	2.98599e-05	283	tags=35%, list=20%, signal=30%	NFKBIA/TNFRSF11A/EDNRB/LYN/IL2/AKT1/RB1/NOD1/TNFAIP3/CD28/PTPN2/HGF/STAT5B/SMAD3/APOD/BTK/ESR1/ACE/PIK3CD/TLR4/PLCG2/CSF1/PIK3CG/MYD88/THBS1/CSF1R/NOTCH1/IGF1/CCL2/SYK/CXCR4/CIITA/FOS/RHBDF2/PLA2G2A/SERPINE1/FCGR2B/IKBKB/PRKCD/IL2RA
GOBP_DEFENSE_RESPONSE	186	-0.544555	-2.04714	1e-10	1.00839e-07	8.52835e-08	321	tags=37%, list=23%, signal=33%	STAT4/HIF1A/OLR1/MAPK8IP2/BCL3/IL1RAP/IL7R/NFKBIA/TNFRSF11A/EDNRB/LYN/IL2/DLEC1/AKT1/CSF3R/RNF213/LCK/PTK2/ITK/NONO/IRF1/RB1/IRF4/NOD1/TYK2/TNFAIP3/HSP90AA1/CD28/PTPN2/HGF/STAT5A/FASLG/STAT5B/SMAD3/MYC/APOD/BTK/ESR1/CASP8/IRF8/PAK3/ACE/PIK3CD/TLR4/PLCG2/CSF1/PIK3CG/MYD88/THBS1/GBP2/CSF1R/MEF2C/PML/NOTCH1/IGF1/PRF1/CCL2/SYK/PAK1/CXCR4/CIITA/PTK2B/FOS/RHBDF2/JAK3/PTPN6/PLA2G2A/SERPINE1/CD74/FCGR2B/…
GOBP_MYELOID_LEUKOCYTE_ACTIVATION	46	-0.659351	-2.05573	3.21978e-06	0.000461809	0.00039057	286	tags=41%, list=20%, signal=34%	RHOH/LYN/NDRG1/CBL/IRF4/BTK/IL13RA2/PIK3CD/TLR4/PLCG2/CSF1/PIK3CG/MYD88/TGFBR2/THBS1/SYK/PTPN6/RAC2/PLA2G2A/CD74/FCGR2B/PRKCD
GOBP_B_CELL_ACTIVATION	79	-0.602927	-2.06233	5.53986e-07	0.000119186	0.0001008	302	tags=48%, list=21%, signal=40%	BCL3/IL7R/POU2AF1/LYN/IL2/PRKCB/CTLA4/XBP1/IKZF3/TNFAIP3/CD28/PTPN2/STAT5B/CD79B/NTRK1/BTK/CASP8/IRF8/CD79A/CARD11/PIK3CD/TLR4/PLCG2/MEF2C/SYK/CD19/LYL1/MFNG/INPP5D/INPP5D/PTK2B/JAK3/PTPN6/CD70/CD74/FCGR2B/CD22/PRKCD/HHEX
GOBP_IMMUNE_RESPONSE	227	-0.541019	-2.06768	1e-10	1.00839e-07	8.52835e-08	302	tags=40%, list=21%, signal=38%	BCL3/IL1RAP/IL7R/POU2AF1/ENPP2/NFKBIA/TNFRSF11A/LYN/IL2/PRKCB/ANGPT1/CTLA4/LCK/HSPA1A/HSPA1A/HSPA1A/HSPA1A/HSPA1A/PDCD1LG2/PTK2/ITK/NONO/XBP1/ACKR3/IRF1/TNFRSF17/LCP1/CBL/IRF4/NOD1/SLC7A5/GATA6/TYK2/TNFAIP3/HSP90AA1/CD28/PTPN2/FASLG/DGKZ/STAT5B/CAV1/TFE3/TFE3/CD79B/IL21R/SMAD3/MYC/BTK/ESR1/CASP8/IRF8/CD8A/PAK3/PDCD1/PDCD1/IL13RA2/CD79A/CARD11/PAX5/PIK3CD/TLR4/TEC/PLCG2/CSF1/PIK3CG/MYD88/THBS1/GBP…
GOBP_ADAPTIVE_IMMUNE_RESPONSE	83	-0.599671	-2.06919	1.40663e-07	3.53063e-05	2.98599e-05	312	tags=46%, list=22%, signal=38%	BTLA/BCL3/IL7R/TNFRSF11A/LYN/IL2/PRKCB/CTLA4/PDCD1LG2/ITK/IRF1/TNFRSF17/IRF4/TNFAIP3/CD28/TFE3/TFE3/CD79B/IL21R/BTK/CD8A/PDCD1/PDCD1/IL13RA2/CD79A/PIK3CD/TLR4/TEC/PIK3CG/MYD88/ICAM1/KLHL6/MEF2C/NOTCH1/PRF1/SYK/CD19/INPP5D/INPP5D/PTK2B/JAK3/PTPN6/CD70/CD74/FCGR2B/PRKCD
GOBP_POSITIVE_REGULATION_OF_IMMUNE_SYSTEM_PROCESS	160	-0.562915	-2.09556	1.00437e-10	1.00839e-07	8.52835e-08	277	tags=37%, list=20%, signal=34%	LYN/IL2/PRKCB/CTLA4/AKT1/LCK/PDCD1LG2/PTK2/ITK/NONO/XBP1/CALR/RB1/NOD1/SLC7A5/TYK2/HSP90AA1/CD28/PTPN2/DGKZ/STAT5B/CAV1/CD79B/BTK/CASP8/CD8A/PAK3/IL13RA2/CD79A/CARD11/PIK3CD/TLR4/TEC/PLCG2/CSF1/MYD88/TGFBR2/THBS1/CSF1R/ICAM1/KLHL6/MEF2C/IGF1/CCL2/SYK/VEGFA/PAK1/CD19/INPP5D/INPP5D/PTK2B/FOS/JAK3/PTPN6/RAC2/SERPINE1/CD70/CD74/FCGR2B/CD22/IKBKB/PRKCD/IL2RA/PLA2G5
GOBP_INNATE_IMMUNE_RESPONSE	87	-0.612553	-2.12292	4.81415e-08	2.4167e-05	2.0439e-05	251	tags=35%, list=18%, signal=31%	LCK/PTK2/NONO/IRF1/NOD1/TYK2/TNFAIP3/HSP90AA1/PTPN2/FASLG/STAT5B/MYC/BTK/CASP8/IRF8/PAK3/PIK3CD/TLR4/PLCG2/CSF1/PIK3CG/MYD88/GBP2/CSF1R/PML/CCL2/SYK/PAK1/CIITA/PTK2B/JAK3/PTPN6/CD74/FCGR2B/IKBKB/PLA2G5

## Sheet: UpInAFX
Description	setSize	enrichmentScore	NES	pvalue	p.adjust	qvalue	rank	leading_edge	core_enrichment
REACTOME_DISEASES_OF_DNA_REPAIR	21	0.638639	1.83434	0.00191198	0.0472041	0.0399224	184	tags=43%, list=13%, signal=38%	BARD1/MSH6/WRN/BRIP1/MSH2/PALB2/MSH3/BRCA1/MLH1
GOBP_TONGUE_DEVELOPMENT	10	0.770238	1.81722	0.00188197	0.0472041	0.0399224	180	tags=50%, list=13%, signal=44%	HOXC13/NTF4/WNT10A/GLI3/CTNNB1
GOBP_MAINTENANCE_OF_CELL_NUMBER	51	0.483051	1.69603	0.000919318	0.0286261	0.0242102	196	tags=38%, list=14%, signal=34%	PRRX1/POU5F1/POU5F1/POU5F1/POU5F1/POU5F1/POU5F1/POU5F1/BMPR1A/CDC73/TET1/PCM1/FZD7/TP63/YAP1/DLL1/DLL1/NIPBL/LRP5/CTNNB1/HES5/HES5/CNOT2
GOBP_SENSORY_ORGAN_DEVELOPMENT	116	0.380177	1.56255	0.00127454	0.0369126	0.0312184	199	tags=28%, list=14%, signal=26%	PTK7/PRRX1/FGFR2/HOXC13/SOS1/FRS2/LRIG3/LAMA1/RET/PPP1R13L/NTF4/MAPK1/WNT10A/GLI3/DLL1/DLL1/EGFR/PBX1/SP3/WNT6/HOXA13/NIPBL/LRP5/PDGFRA/WNT2B/LHX2/PDGFRB/TGFB3/AHI1/CTNNB1/CCNA2/HES5/HES5/PTPN11
GOBP_EMBRYONIC_MORPHOGENESIS	156	0.3585	1.52666	0.000389482	0.0170017	0.014379	195	tags=28%, list=14%, signal=27%	PTK7/PRRX1/FGFR2/SOS1/POU5F1/POU5F1/POU5F1/POU5F1/POU5F1/POU5F1/POU5F1/RUNX2/FRS2/LRIG3/BMPR1A/ITGAV/CDC73/RET/WNT3/WNT3/WNT3/HOXC11/MAPK1/FZD7/TP63/WNT4/GLI3/YAP1/DLL1/DLL1/STIL/PBX1/SP3/WNT6/HOXA13/NIPBL/LRP5/PDGFRA/WNT2B/LHX2/TGFB3/SETD2/AHI1/CTNNB1/NCOA1/HES5/HES5
GOBP_NEUROGENESIS	321	0.315154	1.47036	7.1917e-05	0.00541535	0.00457998	236	tags=26%, list=17%, signal=28%	PTK7/PRRX1/FGFR2/DNM3/SOS1/ERBB3/NCAM1/CDKN2C/RUNX2/FRS2/ERBB2/CDH1/ZNF521/BMPR1A/RASAL1/CDH11/PAK6/LAMA1/RET/STRN/WNT3/WNT3/WNT3/NTF4/ZMIZ1/MAPK1/ROBO2/WNT10A/PCM1/FZD7/EML1/GRIN2A/BHLHE22/WNT4/GLI3/CHN1/YAP1/DLL1/DLL1/ROBO1/TOP2B/PBX1/WNT6/NTF3/FZD10/NIPBL/TP73/MAP2/DTX1/WNT2B/PTEN/PTEN/DAB2IP/LHX2/LPAR1/ERCC2/FGFR1/TEAD3/PPFIA2/ABL2/CHL1/FLNA/AHI1/CTNNB1/ABI1/ID4/NCOA1/EPHA3/HES5/HES5/COL3A1/C…
GOBP_EMBRYO_DEVELOPMENT	260	0.317458	1.45189	0.000981197	0.0298522	0.0252472	201	tags=25%, list=14%, signal=27%	PTK7/PRRX1/FGFR2/SOS1/POU5F1/POU5F1/POU5F1/POU5F1/POU5F1/POU5F1/POU5F1/RUNX2/FRS2/LRIG3/BMPR1A/ITGAV/CDC73/LAMA1/RET/PPP1R13L/WNT3/WNT3/WNT3/HOXC11/ZMIZ1/TET1/MAPK1/FZD7/TP63/WNT4/GLI3/YAP1/DLL1/DLL1/TEAD1/EGFR/STIL/PBX1/SP3/WNT6/HOXA13/CDX1/NIPBL/RICTOR/LRP5/MSH2/PDGFRA/PALB2/WNT2B/LHX2/ERCC2/SMARCB1/SMARCB1/FGFR1/TEAD3/BIRC6/TGFB3/SETD2/BCOR/AHI1/BRCA1/CTNNB1/ABI1/NCOA1/ACVR1C/HES5/HES5/CNOT2/C…
GOBP_NEURON_DIFFERENTIATION	262	0.301744	1.3816	0.00201044	0.0491481	0.0415665	236	tags=27%, list=17%, signal=27%	PTK7/PRRX1/FGFR2/DNM3/SOS1/NCAM1/RUNX2/ERBB2/CDH1/ZNF521/RASAL1/CDH11/PAK6/LAMA1/RET/STRN/WNT3/WNT3/WNT3/NTF4/ZMIZ1/ROBO2/WNT10A/FZD7/BHLHE22/WNT4/GLI3/CHN1/DLL1/DLL1/ROBO1/TOP2B/PBX1/WNT6/NTF3/FZD10/TP73/MAP2/DTX1/WNT2B/PTEN/PTEN/DAB2IP/LHX2/LPAR1/ERCC2/FGFR1/PPFIA2/ABL2/CHL1/FLNA/AHI1/CTNNB1/ABI1/ID4/NCOA1/EPHA3/HES5/HES5/PTPN11/DCLK2/EPHA10/RELN/PPP3CB/CNTN1/SMARCA1/MYCL/EP300/HES1/RASGRF1/GAS…
